# Supplementary material for: Biphenyl-4,4′-dicarb­oxy­lic acid N,N-dimethyl­formamide monosolvate
Source: Acta Crystallogr Sect E Struct Rep Online. 2010 Aug 4;66(Pt 9):o2209. doi: 10.1107/S1600536810030515 (PMC3007922; doi:10.1107/S1600536810030515)
Supplement: Supplementary file 1 [file e-66-o2209-sup1.cif]

##############################################################################
###                                                                        ###
###        Electronic paper (Acta Crystallographica Section E)             ###
###                                                                        ###
##############################################################################
#                                                                            #
# This CIF contains the data in a paper accepted for publication in Acta     #
# Crystallographica Section E. It conforms to the requirements of Notes      #
# for Authors for Section E, and has been peer reviewed under the auspices   #
# of the IUCr Commission on Journals.                                        #
#                                                                            #
# Full details of the Crystallographic Information File format               #
# are given in the paper "The Crystallographic Information File (CIF):       #
# a New Standard Archive File for Crystallography" by S. R. Hall, F. H.      #
# Allen and I. D. Brown [Acta Cryst. (1991), A47, 655-685].                  #
#                                                                            #
# The current version of the core CIF dictionary is obtainable from          #
# ftp://ftp.iucr.org/pub/cif_core.dic. The current version number is 2.4.    #
#                                                                            #
# Software is freely available for graphical display of the structure(s) in  #
# this CIF.  For information consult the CIF home page http://www.iucr.org/  #
# cif/home.html                                                              #
#                                                                            #
# This file may be used for bona fide research purposes within the           #
# scientific community so long as proper attribution is given to the journal # 
# article from which it was obtained.                                        #
#                                                                            #
##############################################################################
                                             
data_I
_audit_creation_method     SHELXL-97
_chemical_name_systematic
;
Biphenyl-4,4'-dicarboxylic acid <i>N</i>,<i>N</i>-dimethylformamide monosolvate
;
_chemical_name_common     ?
_chemical_formula_moiety     'C14 H10 O4, 2(C3 H7 N O)'
_chemical_formula_sum     'C20 H24 N2 O6'
_chemical_formula_iupac     'C14 H10 O4, 2C3 H7 N O'
_chemical_formula_weight     388.41
_chemical_melting_point     ?
_symmetry_cell_setting     triclinic
_symmetry_space_group_name_H-M     'P -1'
loop_
    _symmetry_equiv_pos_as_xyz
    'x, y, z'
    '-x, -y, -z'
_cell_length_a     7.666(7)
_cell_length_b     7.774(7)
_cell_length_c     9.099(8)
_cell_angle_alpha     88.549(10)
_cell_angle_beta     73.596(10)
_cell_angle_gamma     65.208(7)
_cell_volume     469.6(7)
_cell_formula_units_Z     1
_cell_measurement_reflns_used     1412
_cell_measurement_theta_min     2.35
_cell_measurement_theta_max     28.15
_cell_measurement_temperature     150(2)
_exptl_crystal_description     prism
_exptl_crystal_colour     colourless
_exptl_crystal_size_max     0.2
_exptl_crystal_size_mid     0.2
_exptl_crystal_size_min     0.1
_exptl_crystal_density_diffrn     1.374
_exptl_crystal_density_meas     ?
_exptl_crystal_density_method     'not measured'
_exptl_crystal_F_000     206
_exptl_absorpt_coefficient_mu     0.102
_exptl_absorpt_correction_type     multi-scan
_exptl_absorpt_process_details     '(SADABS; Sheldrick, 2004)'
_exptl_absorpt_correction_T_min     0.980
_exptl_absorpt_correction_T_max     0.990
_exptl_special_details
;
;
_diffrn_ambient_temperature     150(2)
_diffrn_radiation_type     MoK\a
_diffrn_radiation_wavelength     0.71073
_diffrn_radiation_source     'sealed tube'
_diffrn_radiation_monochromator     graphite
_diffrn_measurement_device_type     'Bruker APEX CCD area-detector'
_diffrn_measurement_method     'phi and omega scans'
_diffrn_detector_area_resol_mean     ?
_diffrn_reflns_number     3968
_diffrn_reflns_av_R_equivalents     0.0151
_diffrn_reflns_av_sigmaI/netI     0.0268
_diffrn_reflns_theta_min     2.90
_diffrn_reflns_theta_max     28.76
_diffrn_reflns_theta_full     25.00
_diffrn_measured_fraction_theta_max     0.871
_diffrn_measured_fraction_theta_full     0.976
_diffrn_reflns_limit_h_min     -9
_diffrn_reflns_limit_h_max     10
_diffrn_reflns_limit_k_min     -10
_diffrn_reflns_limit_k_max     10
_diffrn_reflns_limit_l_min     -12
_diffrn_reflns_limit_l_max     12
_diffrn_standards_number     ?
_diffrn_standards_interval_count     ?
_diffrn_standards_interval_time     ?
_diffrn_standards_decay_%     ?
_refine_special_details
;
Refinement of <i>F</i>^2^ against ALL reflections. The weighted <i>R</i>-factor
<i>wR</i> and goodness of fit <i>S</i> are based on <i>F</i>^2^, conventional
<i>R</i>-factors <i>R</i> are based on <i>F</i>, with <i>F</i> set to zero for
negative <i>F</i>^2^. The threshold expression of <i>F</i>^2^ >
2\s(<i>F</i>^2^) is used only for calculating <i>R</i>-factors(gt) <i>etc</i>.
and is not relevant to the choice of reflections for refinement.
<i>R</i>-factors based on <i>F</i>^2^ are statistically about twice as large
as those based on <i>F</i>, and <i>R</i>- factors based on ALL data will be
even larger.
;
_reflns_number_total     2136
_reflns_number_gt     1635
_reflns_threshold_expression     I>2\s(I)
_refine_ls_structure_factor_coef     Fsqd
_refine_ls_matrix_type     full
_refine_ls_R_factor_all     0.0642
_refine_ls_R_factor_gt     0.0441
_refine_ls_wR_factor_gt     0.1318
_refine_ls_wR_factor_ref     0.1747
_refine_ls_goodness_of_fit_ref     1.114
_refine_ls_restrained_S_all     1.114
_refine_ls_number_reflns     2136
_refine_ls_number_parameters     129
_refine_ls_number_restraints     0
_refine_ls_hydrogen_treatment     constr
_refine_ls_weighting_scheme     calc
_refine_ls_weighting_details
                 'calc w=1/[\s^2^(Fo^2^)+(0.1177P)^2^] where P=(Fo^2^+2Fc^2^)/3'
_atom_sites_solution_hydrogens     geom
_atom_sites_solution_primary     direct
_atom_sites_solution_secondary     difmap
_refine_ls_shift/su_max     0.000
_refine_ls_shift/su_mean     0.000
_refine_diff_density_max     0.404
_refine_diff_density_min     -0.317
_refine_ls_extinction_method     none
_refine_ls_extinction_coef     ?
loop_
    _atom_type_symbol
    _atom_type_description
    _atom_type_scat_dispersion_real
    _atom_type_scat_dispersion_imag
    _atom_type_scat_source
    C C 0.0033 0.0016 'International Tables Vol C Tables 4.2.6.8 and 6.1.1.4'
    H H 0.0000 0.0000 'International Tables Vol C Tables 4.2.6.8 and 6.1.1.4'
    N N 0.0061 0.0033 'International Tables Vol C Tables 4.2.6.8 and 6.1.1.4'
    O O 0.0106 0.0060 'International Tables Vol C Tables 4.2.6.8 and 6.1.1.4'
_computing_data_collection     'SMART (Bruker, 2001)'
_computing_cell_refinement     'SAINT (Bruker, 2001)'
_computing_data_reduction     'SAINT (Bruker, 2001)'
_computing_structure_solution     'SHELXS97 (Sheldrick, 2008)'
_computing_structure_refinement     'SHELXL97 (Sheldrick, 2008)'
_computing_molecular_graphics     'DIAMOND (Brandenburg, 2006)'
_computing_publication_material
            'SHELXL97 (Sheldrick, 2008) and enCIFer (Allen <i>et al.</i>, 2004)'
loop_
    _atom_site_type_symbol
    _atom_site_label
    _atom_site_fract_x
    _atom_site_fract_y
    _atom_site_fract_z
    _atom_site_U_iso_or_equiv
    _atom_site_adp_type
    _atom_site_calc_flag
    _atom_site_refinement_flags
    _atom_site_occupancy
    _atom_site_disorder_assembly
    _atom_site_disorder_group
    C C1 0.1394(2) 0.7816(2) 0.21617(19) 0.0217(4) Uani d . 1 . .
    C C2 -0.0126(3) 0.8677(2) 0.3535(2) 0.0260(4) Uani d . 1 . .
    H H2 -0.0795 0.9999 0.3711 0.031 Uiso calc R 1 . .
    C C3 -0.0653(3) 0.7578(2) 0.4645(2) 0.0265(4) Uani d . 1 . .
    H H3 -0.1653 0.8178 0.5567 0.032 Uiso calc R 1 . .
    C C4 0.0289(2) 0.5590(2) 0.44054(18) 0.0208(4) Uani d . 1 . .
    C C5 0.1794(3) 0.4743(2) 0.30105(19) 0.0252(4) Uani d . 1 . .
    H H5 0.2442 0.3421 0.2816 0.030 Uiso calc R 1 . .
    C C6 0.2336(2) 0.5847(2) 0.1908(2) 0.0251(4) Uani d . 1 . .
    H H6 0.3344 0.5255 0.0989 0.030 Uiso calc R 1 . .
    C C7 0.1957(2) 0.9059(2) 0.10229(19) 0.0240(4) Uani d . 1 . .
    O O1 0.1055(2) 1.07728(18) 0.11935(16) 0.0363(4) Uani d . 1 . .
    O O2 0.35493(18) 0.80786(17) -0.01629(14) 0.0282(3) Uani d . 1 . .
    H H2A 0.3804 0.8814 -0.0753 0.042 Uiso calc R 1 . .
    O O3 0.44518(19) 0.01439(18) 0.77730(15) 0.0333(4) Uani d . 1 . .
    N N1 0.3688(2) 0.3198(2) 0.72336(17) 0.0249(4) Uani d . 1 . .
    C C8 0.3490(3) 0.1893(2) 0.8138(2) 0.0267(4) Uani d . 1 . .
    H H8 0.2566 0.2312 0.9116 0.032 Uiso calc R 1 . .
    C C9 0.5089(3) 0.2649(3) 0.5689(2) 0.0292(4) Uani d . 1 . .
    H H9A 0.4432 0.3379 0.4976 0.044 Uiso calc R 1 . .
    H H9B 0.5531 0.1317 0.5410 0.044 Uiso calc R 1 . .
    H H9C 0.6229 0.2888 0.5657 0.044 Uiso calc R 1 . .
    C C10 0.2551(3) 0.5215(2) 0.7753(2) 0.0304(4) Uani d . 1 . .
    H H10A 0.1787 0.5833 0.7065 0.046 Uiso calc R 1 . .
    H H10B 0.3461 0.5763 0.7765 0.046 Uiso calc R 1 . .
    H H10C 0.1653 0.5386 0.8773 0.046 Uiso calc R 1 . .
loop_
    _atom_site_aniso_label
    _atom_site_aniso_U_11
    _atom_site_aniso_U_22
    _atom_site_aniso_U_33
    _atom_site_aniso_U_12
    _atom_site_aniso_U_13
    _atom_site_aniso_U_23
    C1 0.0211(8) 0.0194(8) 0.0226(8) -0.0075(6) -0.0056(6) 0.0033(6)
    C2 0.0264(8) 0.0157(8) 0.0281(9) -0.0054(6) -0.0020(7) 0.0009(6)
    C3 0.0262(8) 0.0204(8) 0.0242(8) -0.0076(6) 0.0015(6) -0.0006(6)
    C4 0.0199(8) 0.0187(8) 0.0218(8) -0.0066(6) -0.0061(6) 0.0033(6)
    C5 0.0274(8) 0.0155(8) 0.0243(8) -0.0045(6) -0.0029(7) 0.0016(6)
    C6 0.0267(8) 0.0178(8) 0.0224(8) -0.0054(6) -0.0012(6) 0.0010(6)
    C7 0.0244(8) 0.0186(8) 0.0247(8) -0.0069(6) -0.0047(6) 0.0029(6)
    O1 0.0389(8) 0.0173(7) 0.0360(8) -0.0057(6) 0.0031(6) 0.0042(5)
    O2 0.0307(7) 0.0185(6) 0.0252(7) -0.0071(5) 0.0006(5) 0.0045(5)
    O3 0.0358(7) 0.0216(7) 0.0326(7) -0.0083(5) -0.0024(6) 0.0065(5)
    N1 0.0260(7) 0.0190(7) 0.0265(7) -0.0084(6) -0.0053(6) 0.0036(6)
    C8 0.0254(8) 0.0238(9) 0.0260(9) -0.0080(7) -0.0047(7) 0.0051(6)
    C9 0.0308(9) 0.0251(9) 0.0274(9) -0.0108(7) -0.0045(7) 0.0061(7)
    C10 0.0342(9) 0.0199(9) 0.0342(9) -0.0095(7) -0.0090(7) -0.0001(7)
_geom_special_details
;
All s.u.'s (except the s.u. in the dihedral angle between two l.s. planes) are
estimated using the full covariance matrix. The cell s.u.'s are taken into
account individually in the estimation of s.u.'s in distances, angles and
torsion angles; correlations between s.u.'s in cell parameters are only used
when they are defined by crystal symmetry. An approximate (isotropic)
treatment of cell s.u.'s is used for estimating s.u.'s involving l.s. planes.
;
loop_
    _geom_bond_atom_site_label_1
    _geom_bond_atom_site_label_2
    _geom_bond_site_symmetry_2
    _geom_bond_distance
    _geom_bond_publ_flag
    C1 C6 . 1.383(3) ?
    C1 C2 . 1.390(2) ?
    C1 C7 . 1.497(2) ?
    C2 C3 . 1.389(3) ?
    C2 H2 . 0.9300 ?
    C3 C4 . 1.396(3) ?
    C3 H3 . 0.9300 ?
    C4 C5 . 1.398(2) ?
    C4 C4 2_566 1.493(3) ?
    C5 C6 . 1.392(2) ?
    C5 H5 . 0.9300 ?
    C6 H6 . 0.9300 ?
    C7 O1 . 1.206(2) ?
    C7 O2 . 1.324(2) ?
    O2 H2A . 0.8200 ?
    O3 C8 . 1.244(2) ?
    N1 C8 . 1.321(2) ?
    N1 C10 . 1.449(2) ?
    N1 C9 . 1.451(2) ?
    C8 H8 . 0.9300 ?
    C9 H9A . 0.9600 ?
    C9 H9B . 0.9600 ?
    C9 H9C . 0.9600 ?
    C10 H10A . 0.9600 ?
    C10 H10B . 0.9600 ?
    C10 H10C . 0.9600 ?
loop_
    _geom_angle_atom_site_label_1
    _geom_angle_atom_site_label_2
    _geom_angle_atom_site_label_3
    _geom_angle_site_symmetry_1
    _geom_angle_site_symmetry_3
    _geom_angle
    _geom_angle_publ_flag
    C6 C1 C2 . . 118.77(15) ?
    C6 C1 C7 . . 122.67(15) ?
    C2 C1 C7 . . 118.56(16) ?
    C3 C2 C1 . . 120.52(16) ?
    C3 C2 H2 . . 119.7 ?
    C1 C2 H2 . . 119.7 ?
    C2 C3 C4 . . 121.27(16) ?
    C2 C3 H3 . . 119.4 ?
    C4 C3 H3 . . 119.4 ?
    C3 C4 C5 . . 117.62(14) ?
    C3 C4 C4 . 2_566 121.26(18) ?
    C5 C4 C4 . 2_566 121.12(18) ?
    C6 C5 C4 . . 120.95(15) ?
    C6 C5 H5 . . 119.5 ?
    C4 C5 H5 . . 119.5 ?
    C1 C6 C5 . . 120.84(16) ?
    C1 C6 H6 . . 119.6 ?
    C5 C6 H6 . . 119.6 ?
    O1 C7 O2 . . 124.29(16) ?
    O1 C7 C1 . . 122.87(16) ?
    O2 C7 C1 . . 112.84(15) ?
    C7 O2 H2A . . 109.5 ?
    C8 N1 C10 . . 121.51(15) ?
    C8 N1 C9 . . 120.74(15) ?
    C10 N1 C9 . . 117.75(14) ?
    O3 C8 N1 . . 124.59(17) ?
    O3 C8 H8 . . 117.7 ?
    N1 C8 H8 . . 117.7 ?
    N1 C9 H9A . . 109.5 ?
    N1 C9 H9B . . 109.5 ?
    H9A C9 H9B . . 109.5 ?
    N1 C9 H9C . . 109.5 ?
    H9A C9 H9C . . 109.5 ?
    H9B C9 H9C . . 109.5 ?
    N1 C10 H10A . . 109.5 ?
    N1 C10 H10B . . 109.5 ?
    H10A C10 H10B . . 109.5 ?
    N1 C10 H10C . . 109.5 ?
    H10A C10 H10C . . 109.5 ?
    H10B C10 H10C . . 109.5 ?
loop_
    _geom_torsion_atom_site_label_1
    _geom_torsion_atom_site_label_2
    _geom_torsion_atom_site_label_3
    _geom_torsion_atom_site_label_4
    _geom_torsion_site_symmetry_1
    _geom_torsion_site_symmetry_2
    _geom_torsion_site_symmetry_3
    _geom_torsion_site_symmetry_4
    _geom_torsion
    _geom_torsion_publ_flag
    C6 C1 C2 C3 . . . . 1.5(3) ?
    C7 C1 C2 C3 . . . . -177.92(15) ?
    C1 C2 C3 C4 . . . . -1.4(3) ?
    C2 C3 C4 C5 . . . . 0.4(3) ?
    C2 C3 C4 C4 . . . 2_566 -179.51(17) ?
    C3 C4 C5 C6 . . . . 0.4(3) ?
    C4 C4 C5 C6 2_566 . . . -179.67(17) ?
    C2 C1 C6 C5 . . . . -0.7(3) ?
    C7 C1 C6 C5 . . . . 178.71(15) ?
    C4 C5 C6 C1 . . . . -0.2(3) ?
    C6 C1 C7 O1 . . . . 175.06(16) ?
    C2 C1 C7 O1 . . . . -5.5(3) ?
    C6 C1 C7 O2 . . . . -5.8(2) ?
    C2 C1 C7 O2 . . . . 173.65(15) ?
    C10 N1 C8 O3 . . . . -178.38(16) ?
    C9 N1 C8 O3 . . . . 0.5(3) ?
loop_
    _geom_hbond_atom_site_label_D
    _geom_hbond_atom_site_label_H
    _geom_hbond_atom_site_label_A
    _geom_hbond_site_symmetry_A
    _geom_hbond_distance_DH
    _geom_hbond_distance_HA
    _geom_hbond_distance_DA
    _geom_hbond_angle_DHA
    O2 H2A O3 1_564 0.82 1.76 2.575(2) 172.0
data_global
_journal_date_recd_electronic     2010-06-24
_journal_date_accepted     2010-07-30
_journal_name_full     'Acta Crystallographica, Section E'
_journal_year     2010
_journal_volume     66
_journal_issue      9
_journal_page_first     o2209
_journal_page_last     o2209
_journal_paper_category     QO
_journal_coeditor_code     BT5277
_publ_contact_author_name     'David Wragg'
_publ_contact_author_address
;
inGAP Centre for Research Based Innovation
Department of Chemistry
University of Oslo
0315 Oslo
Norway
;
_publ_contact_author_email     david.wragg@smn.uio.no
_publ_contact_author_fax     '+47 228 55565'
_publ_contact_author_phone     '+47 228 58232'
_publ_section_title
;
Biphenyl-4,4'-dicarboxylic acid <i>N</i>,<i>N</i>-dimethylformamide monosolvate
;
loop_
    _publ_author_name
    _publ_author_address
    'Jakobsen, S\/oren '
;inGAP Centre for Research Based Innovation
Department of Chemistry
University of Oslo
0315 Oslo
Norway
;
    'Wragg, David Stephen'
;inGAP Centre for Research Based Innovation
Department of Chemistry
University of Oslo
0315 Oslo
Norway
;
    'Lillerud, Karl Petter'
;inGAP Centre for Research Based Innovation
Department of Chemistry
University of Oslo
0315 Oslo
Norway
;
