# Supplementary material for: Biphenyl-4,4′-dicarb­oxy­lic acid N,N-dimethyl­formamide monosolvate
Source: Acta Crystallogr Sect E Struct Rep Online. 2010 Aug 4;66(Pt 9):o2209. doi: 10.1107/S1600536810030515 (PMC3007922; doi:10.1107/S1600536810030515)
Supplement: Supplementary file 2 [file e-66-o2209-Isup2.hkl]

#
# h,k,l, Fc-squared, Fo-squared, sigma(Fo-squared) and status flag
#
data_I
_shelx_title ' test in P-1'
_shelx_refln_list_code          4
_shelx_F_calc_maximum       88.37
_exptl_crystal_F_000       206.00
_reflns_d_resolution_high  0.7386
 
loop_
 _symmetry_equiv_pos_as_xyz
 'x, y, z'
 '-x, -y, -z'
 
_cell_length_a     7.6659
_cell_length_b     7.7744
_cell_length_c     9.0989
_cell_angle_alpha  88.549
_cell_angle_beta   73.596
_cell_angle_gamma  65.208
 
_shelx_F_squared_multiplier     1.000
 
loop_
 _refln_index_h
 _refln_index_k
 _refln_index_l
 _refln_F_squared_calc
 _refln_F_squared_meas
 _refln_F_squared_sigma
 _refln_observed_status
   1   0   0       39.65       47.06      1.34 o
   2   0   0       10.07       14.38      0.61 o
   3   0   0        1.52        1.26      0.59 o
   4   0   0       28.87       25.83      0.77 o
   5   0   0       34.82       37.13      1.47 o
   6   0   0       31.90       33.42      1.23 o
   7   0   0       34.78       33.53      1.96 o
  -8   1   0        6.49        7.02      1.47 o
  -7   1   0        0.26       -0.10      0.72 o
  -6   1   0        9.34        8.56      0.84 o
  -5   1   0        3.86        3.57      1.10 o
  -4   1   0        3.28        3.46      0.73 o
  -3   1   0       33.91       35.33      0.77 o
  -2   1   0      447.32      439.49      3.47 o
   0   1   0       28.94       37.21      0.94 o
   1   1   0        3.07        1.30      2.24 o
   2   1   0      849.10      867.96      6.58 o
   3   1   0      271.62      281.80      2.41 o
   4   1   0      526.69      521.63      4.68 o
   5   1   0       61.78       59.56      1.00 o
   6   1   0        5.88        5.31      0.54 o
   7   1   0        5.52        5.38      1.31 o
   8   1   0        1.86        3.43      1.22 o
  -7   2   0       17.50       16.97      1.71 o
  -6   2   0       49.38       50.59      1.50 o
  -5   2   0      189.69      185.18      2.65 o
  -4   2   0      292.09      273.79      3.34 o
  -3   2   0       93.49       95.06      1.67 o
  -2   2   0       36.54       42.96      1.59 o
  -1   2   0      167.84      179.10      1.68 o
   0   2   0        6.60        9.56      1.67 o
   1   2   0      264.25      243.62      2.24 o
   2   2   0      687.00      689.44      5.32 o
   3   2   0      367.03      372.21      3.04 o
   4   2   0       39.12       42.23      0.90 o
   5   2   0       25.72       26.42      0.80 o
   6   2   0       22.94       25.36      1.01 o
   7   2   0       65.51       69.59      2.28 o
   8   2   0       24.89       25.21      1.71 o
   9   2   0        0.02       -1.14      1.22 o
  -7   3   0        0.92        0.98      1.22 o
  -6   3   0      174.43      161.06      2.68 o
  -5   3   0       92.76       89.84      1.87 o
  -4   3   0        3.88        6.37      0.81 o
  -3   3   0        7.05        7.72      0.86 o
  -2   3   0      176.86      187.55      2.47 o
  -1   3   0      479.18      620.37      6.29 o
   0   3   0      395.60      476.61      3.77 o
   1   3   0      170.29      218.25      2.81 o
   2   3   0      172.52      170.56      1.73 o
   3   3   0      697.91      700.73      5.41 o
   4   3   0        7.62        8.41      0.56 o
   5   3   0       36.10       38.52      1.11 o
   6   3   0       13.86       17.32      1.31 o
   7   3   0        4.59        4.91      0.71 o
   8   3   0        3.80        5.22      1.31 o
   9   3   0        1.42        0.24      1.22 o
  -6   4   0        0.53        0.49      0.81 o
  -5   4   0       11.45       12.15      1.06 o
  -4   4   0       10.32        9.55      0.92 o
  -3   4   0        0.21       -0.40      1.43 o
  -2   4   0        1.75        2.80      0.82 o
  -1   4   0       32.96       57.66      1.41 o
   0   4   0      186.90      228.35      2.11 o
   1   4   0      799.50      968.43      8.73 o
   2   4   0       85.50       84.81      1.60 o
   3   4   0      539.07      543.02      4.48 o
   4   4   0       40.05       38.45      1.17 o
   5   4   0       73.25       78.15      1.50 o
   6   4   0        2.31        1.83      0.82 o
   7   4   0       32.97       32.48      1.20 o
   8   4   0        4.21        4.34      0.80 o
  -5   5   0        3.97        3.99      0.89 o
  -4   5   0        9.59        8.31      0.95 o
  -3   5   0       61.69       61.49      1.61 o
  -2   5   0       23.88       22.82      1.84 o
  -1   5   0       92.38       88.97      1.75 o
   0   5   0        2.32        2.65      0.48 o
   1   5   0       33.56       32.27      0.88 o
   2   5   0       11.02        9.19      0.66 o
   3   5   0        0.41       -0.49      0.49 o
   4   5   0       12.49       12.85      0.78 o
   5   5   0        1.93        2.31      0.66 o
   6   5   0       16.91       19.60      0.92 o
   7   5   0        1.22        1.51      0.69 o
   8   5   0        5.46        7.72      0.82 o
   9   5   0       93.36       93.65      1.95 o
  -4   6   0        3.77        4.23      0.86 o
  -3   6   0       28.91       24.64      1.51 o
  -2   6   0        6.72        5.64      0.80 o
  -1   6   0      161.32      143.83      2.27 o
   0   6   0        3.54        1.68      0.72 o
   1   6   0      190.83      197.52      2.01 o
   2   6   0        2.83        2.96      0.49 o
   3   6   0      111.55      112.88      1.75 o
   4   6   0       43.19       44.70      1.23 o
   5   6   0       25.01       24.23      0.98 o
   6   6   0       18.25       18.03      0.92 o
   7   6   0        2.74        4.46      0.74 o
   8   6   0        5.29        5.46      0.80 o
   9   6   0        3.34        3.72      0.82 o
  -3   7   0        2.17        0.18      0.82 o
  -2   7   0       22.88       18.54      1.84 o
  -1   7   0        1.24        0.79      0.74 o
   0   7   0        5.78        4.96      0.78 o
   1   7   0       62.54       61.13      1.53 o
   2   7   0      148.18      148.87      1.73 o
   3   7   0       20.92       15.26      1.31 o
   4   7   0      569.51      577.80      5.82 o
   5   7   0       98.23       97.62      1.75 o
   6   7   0        0.09        0.83      0.69 o
   7   7   0        0.08        0.13      0.66 o
   8   7   0        8.12        7.48      1.10 o
   9   7   0        3.03        3.86      0.90 o
  -2   8   0        5.71        7.00      1.00 o
  -1   8   0        1.81        1.89      0.84 o
   0   8   0        7.59        8.67      1.10 o
   1   8   0        0.89        0.20      0.69 o
   2   8   0       41.17       44.79      1.96 o
   3   8   0       40.72       34.83      1.17 o
   4   8   0      140.57      138.28      2.13 o
   5   8   0        3.23        2.97      0.74 o
   6   8   0        0.24        0.19      0.65 o
   7   8   0        8.23        7.36      0.98 o
   8   8   0       33.15       31.94      1.31 o
   0   9   0       23.12       34.85      2.37 o
   1   9   0        0.00        0.08      1.06 o
   2   9   0        0.01       -0.16      1.06 o
   3   9   0        2.80        3.67      1.14 o
   4   9   0        8.10        7.64      1.35 o
   5   9   0        2.79        2.72      0.74 o
   6   9   0       10.41       10.74      0.98 o
   7   9   0        8.51        8.29      0.92 o
   8   9   0        2.54        4.81      1.31 o
   2  10   0        0.80        1.22      1.14 o
   3  10   0        2.32        7.18      1.39 o
   4  10   0       24.44       25.54      1.79 o
   5  10   0        2.55        2.94      1.31 o
   6  10   0        1.58        0.31      0.94 o
  -5 -10   1        0.03        2.28      0.98 o
  -8  -9   1       17.93       14.03      1.55 o
  -7  -9   1       15.06       18.33      1.63 o
  -6  -9   1        0.00       -0.45      1.35 o
  -5  -9   1       12.20        8.87      1.02 o
  -4  -9   1       13.13       15.43      1.43 o
  -3  -9   1       24.23       27.41      1.71 o
  -2  -9   1        9.65       10.93      1.31 o
  -1  -9   1       21.99       24.80      1.63 o
   0  -9   1        3.68        6.61      1.39 o
  -8  -8   1        5.33        4.93      0.84 o
  -7  -8   1        4.25        3.82      0.78 o
  -6  -8   1       13.45       11.98      1.18 o
  -5  -8   1       19.17       18.86      1.01 o
  -4  -8   1        0.44        0.56      0.66 o
  -3  -8   1        0.20       -0.50      0.56 o
  -2  -8   1       24.53       30.51      1.79 o
  -1  -8   1        1.14        0.71      0.72 o
   0  -8   1      129.67      135.47      2.45 o
   1  -8   1        8.22       10.92      1.00 o
   2  -8   1       13.62       15.22      1.10 o
  -9  -7   1        0.00       -1.22      1.22 o
  -8  -7   1       36.44       36.74      3.43 o
  -7  -7   1        4.59        4.81      0.78 o
  -6  -7   1        6.85        4.88      0.76 o
  -5  -7   1        0.88       -0.10      0.63 o
  -4  -7   1      134.53      129.94      2.02 o
  -3  -7   1      296.46      286.55      3.29 o
  -2  -7   1      344.55      380.51      5.63 o
  -1  -7   1        3.62        4.53      0.74 o
   0  -7   1       48.08       49.35      1.75 o
   1  -7   1       17.74       20.40      1.11 o
   2  -7   1        0.43        0.62      0.76 o
   3  -7   1        1.08        0.24      0.82 o
  -9  -6   1       12.32       14.27      1.03 o
  -8  -6   1       22.05       24.77      1.39 o
  -7  -6   1        1.81        1.14      2.04 o
  -6  -6   1       16.87       16.26      0.89 o
  -5  -6   1        9.52        8.25      0.78 o
  -4  -6   1      105.36      104.34      1.73 o
  -3  -6   1      157.85      153.67      2.07 o
   0  -6   1        5.87        6.46      0.80 o
   1  -6   1       65.15       57.69      1.49 o
   2  -6   1       91.83       83.33      1.84 o
   3  -6   1       79.57       72.38      1.78 o
   4  -6   1        0.12       -0.49      0.78 o
  -9  -5   1        3.44        3.96      0.82 o
  -8  -5   1       48.39       53.47      1.52 o
  -7  -5   1       88.65       91.25      1.75 o
  -6  -5   1       70.67       73.26      2.12 o
  -5  -5   1       15.52       18.76      1.22 o
  -4  -5   1        7.92       10.34      1.02 o
  -3  -5   1        0.64        2.70      0.52 o
  -2  -5   1        0.60        1.08      0.68 o
  -1  -5   1       78.86       96.30      1.37 o
   0  -5   1       70.14       77.58      1.54 o
   1  -5   1       29.81       25.98      1.20 o
   2  -5   1       17.93       14.90      0.94 o
   3  -5   1      210.37      198.85      2.90 o
   4  -5   1       17.42       16.78      1.09 o
   5  -5   1        1.79        1.49      0.86 o
  -9  -4   1       39.97       42.75      2.28 o
  -8  -4   1      116.51      117.84      2.28 o
  -7  -4   1      185.11      189.89      2.62 o
  -6  -4   1       23.58       23.34      0.98 o
  -5  -4   1       67.29       65.23      1.41 o
  -4  -4   1        0.33       -0.28      0.54 o
  -3  -4   1       27.03       32.40      0.98 o
  -2  -4   1       27.83       26.77      0.92 o
  -1  -4   1       25.81       25.45      0.90 o
   0  -4   1       50.73       55.17      2.08 o
   2  -4   1       15.98       17.71      0.92 o
   3  -4   1       62.67       59.78      1.75 o
   4  -4   1        1.21        0.82      0.75 o
   5  -4   1        6.92        6.69      0.89 o
   6  -4   1        8.04        8.66      1.47 o
  -9  -3   1        5.95        5.87      1.39 o
  -8  -3   1        4.18        5.30      1.31 o
  -7  -3   1        8.80        9.24      0.94 o
  -6  -3   1        0.50       -0.29      1.18 o
  -5  -3   1       30.21       32.86      2.00 o
  -4  -3   1       30.96       32.25      0.95 o
  -3  -3   1     1873.77     1965.18     14.58 o
  -2  -3   1        2.02        3.00      0.58 o
   0  -3   1        4.01       11.50      0.87 o
   1  -3   1      412.26      551.52      4.40 o
   2  -3   1      124.90      146.58      1.53 o
   3  -3   1      164.67      180.92      2.53 o
   4  -3   1        9.52        9.70      0.84 o
   5  -3   1       35.62       32.20      1.30 o
   6  -3   1        0.37       -0.08      0.75 o
   7  -3   1       21.31       21.25      1.26 o
  -8  -2   1        0.72        0.33      1.22 o
  -7  -2   1        0.12        0.49      1.06 o
  -6  -2   1       40.97       39.39      1.16 o
  -5  -2   1      376.86      364.27      3.73 o
  -4  -2   1       83.70       78.91      1.17 o
  -3  -2   1      199.77      198.05      2.72 o
  -2  -2   1       49.16       49.27      1.22 o
  -1  -2   1       25.65       26.66      3.06 o
   0  -2   1       39.77       47.72      1.35 o
   1  -2   1      155.41      184.68      1.97 o
   3  -2   1       68.32       62.93      0.97 o
   4  -2   1       27.71       25.73      1.71 o
   5  -2   1        0.81        0.37      1.06 o
   6  -2   1      446.12      413.56      6.93 o
   7  -2   1       90.24       90.09      3.18 o
  -8  -1   1       28.28       30.19      1.96 o
  -7  -1   1       23.34       25.78      1.71 o
  -6  -1   1        2.39        3.37      0.69 o
  -5  -1   1      123.20      121.90      1.46 o
  -4  -1   1       51.64       57.09      0.99 o
  -3  -1   1       72.52       67.88      1.08 o
  -2  -1   1       54.58       48.36      1.09 o
  -1  -1   1      764.09      797.75      6.14 o
   0  -1   1      222.84      243.99      2.42 o
   1  -1   1       44.79       45.87      1.15 o
   2  -1   1       32.63       26.40      0.98 o
   3  -1   1       33.85       36.56      0.96 o
   4  -1   1      140.41      141.05      1.74 o
   5  -1   1       21.71       17.21      1.31 o
   7  -1   1       24.67       27.09      1.71 o
   8  -1   1       12.79       11.59      1.63 o
  -8   0   1        4.36        4.98      1.39 o
  -7   0   1        2.51        1.88      1.22 o
  -6   0   1       10.85       11.25      0.89 o
  -5   0   1       12.74       12.82      0.98 o
  -4   0   1      442.22      457.65      3.74 o
  -3   0   1       94.69      107.89      1.26 o
  -2   0   1      158.04      161.60      2.85 o
  -1   0   1      156.14      133.84      1.53 o
   1   0   1      336.24      357.09      3.92 o
   2   0   1     7810.07     8074.51     95.50 o
   3   0   1      100.39       82.56      1.15 o
   4   0   1      102.02      101.05      1.27 o
   5   0   1        8.83        9.28      0.55 o
   6   0   1        0.18       -0.45      0.63 o
   7   0   1        5.67        3.92      1.22 o
   8   0   1        0.80        0.73      1.22 o
  -7   1   1       70.41       68.47      2.00 o
  -6   1   1        0.09        0.53      0.74 o
  -5   1   1        2.54        2.68      0.72 o
  -4   1   1        8.44        8.80      0.78 o
  -3   1   1        6.37        8.14      0.43 o
  -2   1   1      226.03      239.57      2.09 o
  -1   1   1      209.76      186.59      2.39 o
   0   1   1     4718.08     4865.08    102.23 o
   1   1   1      335.19      319.43      3.26 o
   2   1   1        6.15        8.87      0.69 o
   3   1   1      183.82      170.82      1.67 o
   4   1   1      247.07      253.08      2.27 o
   5   1   1       73.94       81.52      1.14 o
   6   1   1      230.43      232.11      2.75 o
   7   1   1        9.00        8.57      1.31 o
   8   1   1        4.92        3.67      1.31 o
   9   1   1        0.16       -1.22      1.22 o
  -7   2   1        3.46        4.08      0.95 o
  -6   2   1       17.95       17.06      2.20 o
  -5   2   1       50.87       48.35      1.38 o
  -4   2   1      125.11      115.60      1.93 o
  -3   2   1      119.86      106.42      1.82 o
  -2   2   1      132.85      129.31      1.90 o
  -1   2   1       46.11       46.24      1.35 o
   0   2   1      202.42      196.03      1.81 o
   1   2   1        4.50        3.38      0.55 o
   2   2   1       28.69       31.72      1.22 o
   3   2   1      328.23      297.44      3.08 o
   4   2   1       10.77        9.80      0.48 o
   5   2   1       27.47       27.32      0.78 o
   6   2   1       16.42       19.01      0.86 o
   7   2   1       22.75       21.13      1.00 o
   8   2   1        0.56        3.75      1.22 o
   9   2   1        2.01        2.20      1.31 o
  -6   3   1        1.56        0.62      0.84 o
  -5   3   1       94.66       91.26      1.93 o
  -4   3   1      841.16      804.19      8.30 o
  -3   3   1       11.68       12.08      0.89 o
  -2   3   1      119.01      122.41      1.96 o
  -1   3   1       71.32       62.08      1.44 o
   0   3   1      312.76      359.49      3.45 o
   1   3   1      337.04      403.31      3.27 o
   2   3   1        8.97       -0.33      0.82 o
   3   3   1       20.52       20.73      0.80 o
   4   3   1        5.37        5.28      0.66 o
   5   3   1       66.53       67.11      1.37 o
   6   3   1       23.55       21.71      0.95 o
   7   3   1       82.03       79.18      2.33 o
   8   3   1       20.03       22.19      1.39 o
   9   3   1        0.00       -0.33      1.14 o
  -6   4   1        0.02        0.82      1.31 o
  -5   4   1        8.95       10.67      1.01 o
  -4   4   1        4.83        4.41      0.81 o
  -3   4   1       57.59       51.26      1.44 o
  -2   4   1        1.08        0.69      1.02 o
  -1   4   1       96.30      111.70      1.84 o
   0   4   1       70.64       80.93      1.11 o
   1   4   1      341.72      446.24      3.61 o
   2   4   1       66.97       83.93      1.14 o
   3   4   1        0.92        0.04      0.41 o
   4   4   1       23.79       21.48      0.89 o
   5   4   1      754.58      725.70      6.95 o
   6   4   1        9.89       10.61      0.78 o
   7   4   1       29.93       30.58      1.11 o
   8   4   1        0.02        0.13      0.69 o
   9   4   1        4.32        3.08      0.76 o
  -5   5   1        0.10       -0.78      0.78 o
  -4   5   1       13.40       12.81      1.03 o
  -3   5   1        1.82        1.94      0.78 o
  -2   5   1        2.01        2.22      0.74 o
  -1   5   1      128.83      141.31      2.19 o
   0   5   1        1.29        0.41      0.69 o
   1   5   1      202.13      227.02      2.15 o
   2   5   1       30.53       29.18      0.81 o
   3   5   1       31.37       31.44      0.81 o
   4   5   1       12.41       12.79      0.78 o
   5   5   1        6.73        8.48      0.72 o
   6   5   1        1.38        1.25      0.66 o
   7   5   1       17.98       15.77      0.89 o
   8   5   1        6.90        6.17      1.84 o
   9   5   1       49.78       51.30      1.52 o
  -4   6   1        5.29        6.51      0.92 o
  -3   6   1       17.59       18.68      1.15 o
  -2   6   1       15.52       14.69      1.01 o
  -1   6   1      234.10      214.60      2.97 o
   0   6   1       31.04       28.91      1.24 o
   1   6   1       33.43       23.27      1.35 o
   2   6   1       30.84       31.15      0.85 o
   3   6   1       53.86       -0.41      0.65 o
   4   6   1        1.53        2.06      0.82 o
   5   6   1        6.14        6.76      1.10 o
   6   6   1        9.56        8.96      0.78 o
   7   6   1        5.01        5.68      0.94 o
   8   6   1       15.84       14.80      0.95 o
   9   6   1       14.75       15.44      1.03 o
  -3   7   1        2.19        2.36      0.90 o
  -2   7   1        0.68        0.72      0.80 o
  -1   7   1       78.95       81.98      1.93 o
   0   7   1      107.23       97.76      1.93 o
   1   7   1       43.29       30.21      1.24 o
   2   7   1        4.19        3.26      0.66 o
   3   7   1      137.36      133.23      2.61 o
   4   7   1      152.81      149.56      2.16 o
   5   7   1       86.93       88.59      1.70 o
   6   7   1      111.86      114.05      1.96 o
   7   7   1        0.17        0.20      0.94 o
   8   7   1        4.06        4.42      1.55 o
   9   7   1        1.11        1.21      0.72 o
  -1   8   1        2.01        2.15      1.43 o
   0   8   1        1.96        1.70      0.80 o
   1   8   1        7.02        7.66      0.89 o
   2   8   1       10.64       14.36      1.39 o
   3   8   1        4.32        5.71      1.14 o
   4   8   1      110.10      100.82      1.78 o
   5   8   1      151.59      141.60      2.24 o
   6   8   1       76.66       72.23      1.96 o
   7   8   1        2.77        3.06      0.76 o
   8   8   1        1.91        1.43      0.74 o
   0   9   1       24.25       25.74      1.32 o
   1   9   1       12.53       17.05      1.55 o
   2   9   1       66.09       62.82      2.37 o
   4   9   1       11.62        9.79      1.39 o
   5   9   1        0.42       -0.61      0.66 o
   6   9   1        0.01       -0.66      0.66 o
   7   9   1        6.98        6.28      0.88 o
   4  10   1        7.84       10.12      1.47 o
   5  10   1       13.58       15.26      1.71 o
   6  10   1        0.61        1.45      0.98 o
  -5 -10   2       89.05       96.68      2.77 o
  -6  -9   2        9.27       10.04      1.22 o
  -5  -9   2       18.53       16.48      1.39 o
  -4  -9   2        1.02        0.73      0.90 o
   0  -9   2        0.07       -1.22      1.22 o
  -7  -8   2        2.67        2.12      1.06 o
  -6  -8   2        9.23       10.04      1.22 o
  -5  -8   2       12.39       13.38      1.22 o
  -4  -8   2       10.25       14.85      1.22 o
  -3  -8   2        0.00       -0.41      0.82 o
  -1  -8   2        4.73        2.61      1.14 o
   0  -8   2        0.35       -0.24      1.14 o
   1  -8   2        1.37        0.41      1.31 o
   2  -8   2        0.23       -0.16      1.31 o
  -8  -7   2        0.22       -0.98      0.98 o
  -7  -7   2       15.20       14.78      0.98 o
  -6  -7   2       86.18       80.75      1.70 o
  -5  -7   2        5.03        4.93      0.72 o
  -4  -7   2        9.06        9.67      0.81 o
  -3  -7   2        0.00       -0.60      0.60 o
  -1  -7   2      116.40      123.59      1.72 o
   0  -7   2        5.37        5.30      0.98 o
   1  -7   2        3.59        1.68      1.55 o
   2  -7   2        5.28        6.16      0.86 o
   3  -7   2        5.44        7.67      1.55 o
  -9  -6   2        7.31        6.25      0.94 o
  -8  -6   2        6.47        6.73      0.89 o
  -7  -6   2        0.63        0.36      0.69 o
  -6  -6   2       10.33       11.44      1.63 o
  -5  -6   2        0.04        0.31      0.66 o
  -4  -6   2        2.36        3.11      0.90 o
  -3  -6   2       62.03       60.18      1.21 o
  -2  -6   2      856.98      892.99      7.09 o
  -1  -6   2       64.84       60.20      4.45 o
   0  -6   2      277.79      287.36      3.59 o
   1  -6   2       97.65      102.39      2.53 o
   2  -6   2       10.12       12.24      1.47 o
   3  -6   2        6.32        3.43      1.67 o
   4  -6   2       39.71       34.55      1.43 o
   5  -6   2        3.89        3.75      1.22 o
  -9  -5   2       21.77       22.44      1.88 o
  -8  -5   2       28.22       32.86      1.35 o
  -7  -5   2        9.35        7.95      0.84 o
  -6  -5   2       21.10       20.01      0.95 o
  -5  -5   2        0.41        1.43      0.98 o
  -4  -5   2      161.09      166.49      2.22 o
  -3  -5   2       13.52       14.10      0.70 o
  -2  -5   2       10.91       11.50      0.66 o
  -1  -5   2       72.45       35.73      1.47 o
   0  -5   2        5.97        8.17      0.61 o
   1  -5   2      149.88      182.35      2.16 o
   2  -5   2        2.71        3.29      2.37 o
   3  -5   2      135.17      128.93      2.21 o
   4  -5   2        8.55        8.76      0.94 o
   5  -5   2       29.32       27.45      1.31 o
   6  -5   2        3.17        4.00      1.22 o
  -9  -4   2        0.39       -0.16      1.31 o
  -8  -4   2       26.22       29.86      2.04 o
  -7  -4   2      213.36      229.87      2.99 o
  -6  -4   2       31.99       35.16      1.21 o
  -5  -4   2       38.52       32.57      1.31 o
  -4  -4   2       62.99       63.26      1.18 o
  -3  -4   2       16.74       22.40      0.83 o
  -2  -4   2        9.04        7.85      0.94 o
  -1  -4   2        2.17        2.27      0.54 o
   0  -4   2       14.14       15.28      1.00 o
   1  -4   2       69.18       67.29      1.15 o
   2  -4   2        0.05       -0.75      1.14 o
   3  -4   2       18.25       13.44      4.65 o
   4  -4   2       10.63       10.61      1.71 o
   5  -4   2       41.06       41.76      1.47 o
   6  -4   2        9.52        9.00      1.01 o
  -8  -3   2       45.34       46.59      2.20 o
  -7  -3   2      149.14      162.27      2.38 o
  -6  -3   2        7.58        8.81      0.78 o
  -5  -3   2       70.59       66.32      1.20 o
  -4  -3   2        3.47        4.20      0.56 o
  -3  -3   2       71.37       73.87      1.22 o
  -2  -3   2      153.57      180.83      1.93 o
  -1  -3   2     1441.65     1640.48     12.24 o
   0  -3   2       68.42       71.73      1.19 o
   1  -3   2      502.87      616.49      4.91 o
   2  -3   2      133.85      156.70      1.70 o
   3  -3   2       36.45        0.08      0.82 o
   4  -3   2        3.97        5.59      0.78 o
   5  -3   2        7.52        7.10      0.89 o
   6  -3   2        1.19        1.02      0.81 o
   7  -3   2       10.00       11.39      1.14 o
  -8  -2   2        3.46        5.38      1.39 o
  -7  -2   2        7.03        7.51      1.31 o
  -6  -2   2        0.94        1.26      0.61 o
  -5  -2   2       11.02       11.76      0.64 o
  -4  -2   2       34.10       38.46      0.98 o
  -3  -2   2        6.42        4.50      0.55 o
  -2  -2   2       69.00       71.34      1.25 o
  -1  -2   2     1546.63     1622.43     12.14 o
   0  -2   2      474.26      526.96      4.21 o
   1  -2   2      198.72      246.29      2.93 o
   2  -2   2      205.55      226.41      2.13 o
   3  -2   2      172.34      220.57      2.58 o
   4  -2   2       57.66       61.26      1.47 o
   5  -2   2        0.17       -0.56      0.86 o
   6  -2   2        0.91        1.47      0.98 o
   7  -2   2       44.95       45.28      2.12 o
   8  -2   2      111.67      107.04      3.26 o
  -8  -1   2        6.90        6.04      1.47 o
  -7  -1   2        0.50       -0.65      1.06 o
  -6  -1   2       42.66       40.00      1.35 o
  -5  -1   2       77.14       86.57      1.25 o
  -4  -1   2       19.12       22.30      0.70 o
  -3  -1   2      180.02      195.29      1.89 o
  -2  -1   2      185.33      200.67      1.93 o
  -1  -1   2      804.93      710.63     27.22 o
   0  -1   2      619.24      610.22     11.38 o
   1  -1   2      223.58      211.49      4.05 o
   2  -1   2        0.10        0.54      0.59 o
   3  -1   2       21.11       18.99      0.65 o
   4  -1   2        8.71        9.13      0.65 o
   5  -1   2       41.12       45.93      1.96 o
   6  -1   2       70.77       66.47      1.63 o
   7  -1   2       70.89       76.85      2.61 o
   8  -1   2       16.65       19.09      1.79 o
  -6   0   2        4.31        2.34      2.28 o
  -5   0   2       16.14       15.99      1.31 o
  -4   0   2        9.01       10.63      0.53 o
  -3   0   2      150.26      144.06      1.52 o
  -2   0   2     1638.36     1666.37     12.38 o
  -1   0   2      281.21      281.15      3.11 o
   0   0   2      545.76      543.16      5.68 o
   1   0   2        1.62        2.90      0.70 o
   2   0   2       10.69       13.01      1.15 o
   3   0   2       64.23       64.46      2.80 o
   4   0   2        0.96        0.52      0.50 o
   5   0   2       28.22       28.43      0.84 o
   6   0   2        3.17        3.73      0.69 o
   7   0   2        0.35        0.16      1.06 o
   8   0   2        2.66        0.90      1.22 o
  -7   1   2        9.06        8.06      0.98 o
  -6   1   2       22.84       25.59      1.21 o
  -5   1   2      105.96      103.65      1.90 o
  -4   1   2       12.62       16.10      0.89 o
  -3   1   2       31.72       38.94      1.24 o
  -2   1   2       22.49       22.48      0.63 o
  -1   1   2        3.58        5.24      0.46 o
   0   1   2        0.00        1.10      0.60 o
   1   1   2        5.07        8.11      0.70 o
   3   1   2       85.88      108.14      1.67 o
   4   1   2       14.22       14.59      0.57 o
   5   1   2       11.93       13.02      0.57 o
   6   1   2       15.85       17.80      0.84 o
   7   1   2       23.20       26.92      1.63 o
   8   1   2       32.16       28.96      1.88 o
   9   1   2        5.98        9.14      1.55 o
  -7   2   2        0.35        1.06      1.22 o
  -6   2   2       16.14       17.74      1.12 o
  -5   2   2        0.04       -0.86      0.86 o
  -4   2   2       25.23       26.53      1.15 o
  -3   2   2       38.77       37.30      1.27 o
  -2   2   2        0.07       -0.45      0.63 o
  -1   2   2        7.12        8.56      0.94 o
   0   2   2      915.06     1001.14      7.53 o
   1   2   2       46.10       46.70      1.06 o
   2   2   2      222.13      197.38      3.64 o
   3   2   2       18.39       18.89      0.78 o
   4   2   2      286.77      291.90      2.49 o
   5   2   2       96.84      100.16      1.92 o
   6   2   2       94.45       91.01      1.57 o
   7   2   2        7.87        9.24      1.06 o
   8   2   2        3.26        2.04      1.22 o
   9   2   2        0.39        1.71      1.22 o
  -6   3   2        8.74        9.38      1.01 o
  -5   3   2       12.78       11.81      1.01 o
  -4   3   2       88.34       91.05      2.33 o
  -3   3   2      338.10      314.47      8.44 o
  -2   3   2      664.55      618.63      6.37 o
  -1   3   2       89.48      101.66      1.73 o
   0   3   2      106.39      122.38      1.62 o
   1   3   2      119.26      122.15      1.37 o
   2   3   2        1.40        0.89      0.56 o
   3   3   2      131.49      133.70      2.69 o
   4   3   2      138.19      124.99      1.75 o
   5   3   2       89.64       91.18      1.52 o
   6   3   2       11.16       12.54      0.94 o
   7   3   2        4.86        5.98      1.06 o
   8   3   2       10.95       11.01      1.55 o
  -5   4   2        4.69        4.23      0.98 o
  -4   4   2      170.62      159.28      2.59 o
  -3   4   2      122.70      121.34      2.13 o
  -2   4   2        4.23        3.13      0.75 o
  -1   4   2       30.46       29.17      1.43 o
   0   4   2      155.09      158.96      3.88 o
   1   4   2      343.32      420.10      3.42 o
   2   4   2      257.58      289.23      2.49 o
   3   4   2       68.71       81.94      1.07 o
   4   4   2        6.46        6.67      1.51 o
   5   4   2      131.47      127.43      1.96 o
   6   4   2        0.00        0.02      0.60 o
   7   4   2       59.67       59.41      1.41 o
   8   4   2        6.49        8.21      0.86 o
   9   4   2        1.96        1.57      0.74 o
  -4   5   2        1.03        0.22      0.80 o
  -3   5   2        7.30        7.18      0.89 o
  -2   5   2       23.80       22.58      1.09 o
  -1   5   2        5.18        4.67      0.75 o
   0   5   2        1.10        0.94      0.69 o
   1   5   2        2.96        5.58      0.62 o
   2   5   2       98.89      102.82      1.28 o
   4   5   2       39.87       33.23      1.43 o
   5   5   2       88.86       81.88      3.30 o
   6   5   2       12.62       10.07      0.78 o
   7   5   2       43.35       43.73      1.27 o
   8   5   2        1.04        0.40      0.69 o
   9   5   2       13.23       12.78      1.00 o
  10   5   2        2.06        0.49      0.98 o
  -3   6   2       21.71       26.03      1.30 o
  -2   6   2        5.66        5.40      0.86 o
  -1   6   2       42.24       46.25      1.51 o
   0   6   2       22.28       21.00      1.02 o
   1   6   2      135.20      124.81      1.99 o
   2   6   2       10.53        9.36      0.55 o
   3   6   2        8.05        9.10      0.71 o
   4   6   2        0.67        0.27      0.59 o
   5   6   2        2.58        1.02      0.94 o
   6   6   2        4.51        4.78      0.72 o
   7   6   2        0.33        0.34      0.65 o
   8   6   2        3.32        3.21      0.74 o
   9   6   2        0.67        0.25      0.74 o
  -2   7   2        3.43        2.21      0.86 o
  -1   7   2       15.20       14.02      1.07 o
   0   7   2        1.36        0.08      0.72 o
   1   7   2      125.71      111.97      1.99 o
   2   7   2       21.15       16.89      1.31 o
   3   7   2      120.70      116.91      2.86 o
   4   7   2        1.36        0.62      0.59 o
   5   7   2       93.53       90.07      2.53 o
   6   7   2       58.80       54.63      1.41 o
   7   7   2       27.70       27.21      1.15 o
   8   7   2        0.03       -0.06      0.69 o
   9   7   2        1.35        0.22      0.71 o
  -1   8   2        0.56       -0.06      0.84 o
   0   8   2        3.28        1.68      0.78 o
   1   8   2        0.11       -0.82      0.82 o
   2   8   2        2.41       -0.33      0.98 o
   3   8   2       18.26       17.05      1.47 o
   4   8   2       36.71       37.05      2.00 o
   5   8   2        3.82        3.67      0.74 o
   6   8   2      240.56      239.62      3.11 o
   7   8   2       79.47       74.92      1.70 o
   8   8   2        2.27        2.03      1.59 o
   0   9   2       14.83       16.48      1.79 o
   1   9   2        0.64        0.82      1.14 o
   2   9   2       12.10       15.58      1.55 o
   3   9   2        0.11        0.73      1.06 o
   4   9   2       47.98       46.83      2.20 o
   5   9   2        7.55        5.86      0.86 o
   6   9   2       52.79       54.63      1.54 o
   7   9   2        4.24        4.41      0.82 o
   4  10   2        0.40       -0.24      1.22 o
   5  10   2        1.10        0.41      1.22 o
  -5  -9   3       67.21       73.10      2.37 o
  -4  -9   3        2.22        0.65      0.90 o
   0  -9   3       52.87       73.67      2.77 o
  -7  -8   3       13.14       14.28      1.39 o
  -6  -8   3       32.35       30.19      1.71 o
  -5  -8   3       34.74       36.47      1.79 o
  -4  -8   3        1.92        2.12      0.98 o
  -3  -8   3       27.95       25.78      1.47 o
  -2  -8   3       32.86       41.77      2.04 o
  -1  -8   3       23.01       25.70      2.20 o
   1  -8   3       22.55       22.52      1.96 o
   2  -8   3        3.13        3.92      1.47 o
  -7  -7   3        3.47        1.96      1.06 o
  -6  -7   3        4.04        4.90      1.06 o
  -5  -7   3       12.95       13.14      1.22 o
  -4  -7   3       50.38       42.34      1.79 o
  -3  -7   3       25.57       25.62      1.55 o
  -2  -7   3        6.02        6.04      1.63 o
  -1  -7   3        0.51        1.68      1.06 o
   0  -7   3       38.04       39.57      2.69 o
   2  -7   3      108.14      119.03      3.51 o
   3  -7   3        2.65        0.90      1.31 o
  -8  -6   3        0.38        0.65      0.98 o
  -7  -6   3        2.16        2.04      1.06 o
  -6  -6   3       59.50       54.09      2.04 o
  -5  -6   3        9.01        8.79      0.81 o
  -4  -6   3        8.01        7.24      0.72 o
  -3  -6   3        0.78        1.08      0.77 o
  -2  -6   3      147.72      131.53      2.17 o
  -1  -6   3      328.06      349.72      4.14 o
   0  -6   3      561.48      648.15      6.82 o
   1  -6   3        0.18        0.73      1.47 o
   3  -6   3       26.52       27.25      1.88 o
   4  -6   3        0.16       -0.49      1.22 o
  -8  -5   3        1.28        1.21      0.90 o
  -7  -5   3       40.24       42.80      1.38 o
  -6  -5   3       44.14       48.25      1.35 o
  -5  -5   3        1.95        2.65      0.69 o
  -4  -5   3       27.89       32.18      1.59 o
  -3  -5   3       25.72       23.21      0.85 o
  -2  -5   3       28.73       25.59      1.28 o
  -1  -5   3      161.70      165.17      2.49 o
   0  -5   3      137.47      141.58      1.70 o
   1  -5   3      163.29      178.80      2.00 o
   2  -5   3        2.34        2.20      0.77 o
   3  -5   3       60.87       57.52      1.96 o
   5  -5   3       57.21       51.24      2.45 o
  -8  -4   3        4.42        2.94      1.22 o
  -7  -4   3        5.82        6.62      1.18 o
  -6  -4   3      121.81      130.24      2.05 o
  -5  -4   3      289.77      299.67      3.40 o
  -4  -4   3      137.63      141.51      1.76 o
  -3  -4   3        7.77        8.10      1.08 o
  -2  -4   3        5.60        8.56      0.62 o
  -1  -4   3        0.96        2.42      0.66 o
   0  -4   3        0.70        0.99      0.48 o
   1  -4   3       36.62       46.13      1.03 o
   2  -4   3       49.11       50.77      1.04 o
   3  -4   3       17.78       17.19      1.06 o
   4  -4   3        3.19        2.00      0.72 o
   5  -4   3       96.73       96.18      2.01 o
   6  -4   3       10.52        9.95      1.01 o
   7  -4   3        0.12        0.57      1.14 o
  -8  -3   3        3.01        3.18      1.31 o
  -7  -3   3       33.47       30.59      1.79 o
  -6  -3   3      285.25      302.12      3.51 o
  -5  -3   3      392.94      410.73      8.24 o
  -4  -3   3       82.67       78.79      1.27 o
  -3  -3   3      159.67      155.12      1.77 o
  -2  -3   3        0.16        0.54      0.50 o
  -1  -3   3       64.11       71.02      3.59 o
   0  -3   3       45.58       46.45      0.97 o
   1  -3   3        0.09       -0.16      0.49 o
   2  -3   3       20.76       19.54      0.70 o
   3  -3   3      266.49      295.78      2.73 o
   4  -3   3       28.68       29.70      1.63 o
   5  -3   3       14.26       13.27      2.61 o
   6  -3   3        1.06        2.13      0.86 o
   7  -3   3        4.72        3.59      0.92 o
  -8  -2   3       13.26       16.56      1.63 o
  -7  -2   3        0.00       -0.57      1.06 o
  -6  -2   3        5.52        5.47      1.14 o
  -5  -2   3       20.31       19.03      0.73 o
  -4  -2   3        0.42        1.13      0.52 o
  -3  -2   3        8.25        6.60      0.58 o
  -2  -2   3       52.75       55.64      2.02 o
  -1  -2   3     1865.72     1986.61     14.88 o
   0  -2   3        1.36        1.45      0.82 o
   1  -2   3      233.08      243.83      2.27 o
   2  -2   3       42.96       44.87      1.08 o
   3  -2   3      228.81      266.27      2.50 o
   4  -2   3       90.56      102.25      1.39 o
   5  -2   3      118.71      132.55      2.13 o
   6  -2   3        7.95        8.56      0.92 o
   7  -2   3       12.05       12.08      1.01 o
   8  -2   3        0.01        1.22      1.22 o
  -8  -1   3        0.30       -0.57      1.14 o
  -7  -1   3        7.66        6.20      1.31 o
  -6  -1   3        7.84        8.37      0.89 o
  -5  -1   3        0.98        0.82      0.69 o
  -4  -1   3       61.60       66.54      1.29 o
  -3  -1   3      734.97      722.80      7.47 o
  -2  -1   3       97.85       96.24      1.67 o
  -1  -1   3      126.16      123.35      2.33 o
   0  -1   3        3.83        5.05      1.02 o
   1  -1   3       98.57       98.43      1.99 o
   2  -1   3       94.73      103.28      2.06 o
   3  -1   3       27.94       33.49      0.99 o
   4  -1   3        4.46        3.60      0.54 o
   5  -1   3       34.33       29.98      0.89 o
   6  -1   3        0.14        0.16      0.69 o
   7  -1   3        0.04        1.55      1.14 o
   8  -1   3      162.97      168.96      3.92 o
  -7   0   3        2.91        1.71      1.14 o
  -6   0   3       45.55       42.51      1.44 o
  -5   0   3       97.71       81.19      1.73 o
  -4   0   3       25.72       23.18      1.12 o
  -3   0   3      307.24      302.94      3.04 o
  -2   0   3      126.25      146.33      1.57 o
  -1   0   3       81.04       71.73      1.13 o
   0   0   3      461.99      461.24      3.72 o
   1   0   3      401.98      401.31      3.33 o
   2   0   3      174.99      187.03      2.43 o
   3   0   3       14.45       13.98      0.68 o
   4   0   3        0.93        1.20      0.55 o
   5   0   3        6.46        7.25      0.58 o
   6   0   3       38.38       41.08      0.97 o
   7   0   3        0.21        0.08      1.14 o
   8   0   3        6.19        6.36      1.39 o
   9   0   3        6.50        7.91      1.55 o
  -7   1   3        0.21        1.91      0.89 o
  -6   1   3       16.83       15.15      1.47 o
  -5   1   3       15.21       14.36      1.26 o
  -4   1   3       15.70       15.21      0.89 o
  -3   1   3        7.28        6.86      0.74 o
  -2   1   3      417.77      455.80      3.69 o
  -1   1   3       69.43       85.99      1.13 o
   0   1   3       21.17       22.97      0.68 o
   1   1   3       38.20       32.54      2.27 o
   2   1   3      122.38      114.15      1.50 o
   3   1   3      206.80      223.62      2.15 o
   4   1   3     3149.38     3385.89     30.75 o
   5   1   3        6.37        3.61      0.86 o
   6   1   3       24.38       23.56      0.94 o
   7   1   3        5.50        6.76      0.90 o
   8   1   3        0.38        1.63      1.14 o
   9   1   3        5.93        6.36      1.47 o
  -6   2   3        2.71        1.33      1.31 o
  -5   2   3       92.98       83.69      1.82 o
  -4   2   3        0.12       -0.23      0.66 o
  -3   2   3        1.65        2.05      0.72 o
  -2   2   3       54.79       61.33      1.63 o
  -1   2   3        1.14        1.62      0.45 o
   0   2   3      171.07      175.41      2.04 o
   1   2   3      146.00      131.84      1.45 o
   2   2   3      456.38      504.61      7.34 o
   3   2   3      151.37      156.34      2.09 o
   4   2   3       19.33       21.14      0.75 o
   5   2   3       82.22       74.92      1.44 o
   6   2   3      130.21      130.54      1.93 o
   7   2   3       29.16       28.28      1.08 o
   8   2   3       93.00       90.40      2.28 o
   9   2   3        3.40        2.69      1.31 o
  -6   3   3       49.43       54.99      2.53 o
  -5   3   3       18.45       19.47      2.08 o
  -4   3   3       14.27       12.20      0.98 o
  -3   3   3       63.33       60.75      1.53 o
  -2   3   3      231.31      225.87      2.91 o
  -1   3   3      271.78      240.75      3.79 o
   0   3   3        9.74       10.65      0.47 o
   1   3   3       58.00       61.82      1.00 o
   2   3   3       37.86       37.02      0.87 o
   3   3   3        0.88        0.75      0.47 o
   4   3   3        0.20       -0.23      0.55 o
   5   3   3       68.30       71.91      1.49 o
   6   3   3       23.87       22.84      1.03 o
   7   3   3        9.15        9.41      0.74 o
   8   3   3        9.19        9.64      2.16 o
   9   3   3        3.52        3.94      0.80 o
  -5   4   3        0.03        0.14      2.73 o
  -4   4   3        0.40        0.41      1.06 o
  -3   4   3       46.98       42.18      1.38 o
  -2   4   3      937.82      891.26     14.52 o
  -1   4   3       43.55       43.37      1.38 o
   0   4   3      152.45      153.85      2.22 o
   1   4   3       11.81        9.94      0.53 o
   2   4   3      163.65      168.48      1.67 o
   3   4   3      175.28      176.18      1.72 o
   4   4   3       45.02       47.51      1.20 o
   5   4   3        4.86        4.84      1.02 o
   6   4   3        1.04        2.42      0.65 o
   7   4   3       17.31       16.42      1.10 o
   8   4   3        3.37        3.05      0.72 o
   9   4   3        6.24        7.81      0.88 o
  -4   5   3        5.18        4.38      0.92 o
  -3   5   3        0.18       -0.41      0.78 o
  -2   5   3       12.88       13.92      2.41 o
  -1   5   3       47.18       40.29      2.24 o
   0   5   3        2.04        1.59      0.78 o
   1   5   3       11.33       12.49      0.81 o
   2   5   3       27.30       32.55      0.81 o
   3   5   3       96.82      107.43      1.66 o
   4   5   3       63.38       60.40      1.29 o
   5   5   3        9.22        7.91      0.72 o
   6   5   3        8.59        8.42      1.39 o
   7   5   3      167.38      154.02      2.25 o
   8   5   3        4.18        3.44      0.72 o
   9   5   3       20.14       20.83      1.07 o
  10   5   3        0.06       -0.08      0.98 o
  -3   6   3        0.06        0.65      1.06 o
  -2   6   3       11.50       11.24      1.55 o
  -1   6   3        2.31        5.09      0.84 o
   0   6   3        1.18        1.26      0.69 o
   1   6   3       96.69      107.44      1.87 o
   2   6   3        1.85        2.19      0.66 o
   3   6   3       31.10       34.76      1.71 o
   4   6   3        6.35        6.15      0.72 o
   5   6   3        9.52       10.43      0.80 o
   6   6   3       10.03       10.56      1.06 o
   7   6   3        0.28        0.78      1.18 o
   8   6   3        1.12        1.45      0.82 o
   9   6   3        3.33        3.32      0.78 o
  -2   7   3        3.76        6.60      1.14 o
  -1   7   3       42.51       50.08      1.61 o
   0   7   3        8.13        6.73      0.87 o
   1   7   3      146.70      133.86      2.22 o
   2   7   3       28.95       26.19      1.71 o
   3   7   3       24.39       22.03      1.47 o
   4   7   3        3.12        2.26      1.71 o
   5   7   3       24.74       25.45      1.71 o
   6   7   3        1.01        0.21      0.63 o
   7   7   3       13.25       12.80      0.92 o
   8   7   3        9.93        8.52      0.88 o
   9   7   3        0.01       -0.30      0.71 o
  -1   8   3        2.25        3.26      1.39 o
   0   8   3        2.35        2.08      0.86 o
   1   8   3       50.10       48.00      1.47 o
   2   8   3       64.15       51.40      2.12 o
   3   8   3       22.27       16.32      1.47 o
   4   8   3        1.94        2.12      1.06 o
   5   8   3       45.83       41.12      1.96 o
   6   8   3       64.96       64.04      2.37 o
   7   8   3       34.16       34.18      2.04 o
   8   8   3       65.84       64.21      2.45 o
   2   9   3        4.93        4.16      1.22 o
   3   9   3        2.20        0.82      1.14 o
   4   9   3        0.93        1.31      1.14 o
   5   9   3        1.36        1.31      1.14 o
   6   9   3       17.12       17.38      1.06 o
   7   9   3       47.77       42.47      2.33 o
  -5  -9   4        1.59        2.61      0.98 o
  -3  -9   4      137.40      162.11      3.75 o
  -1  -9   4       19.15       17.38      2.28 o
  -6  -8   4        0.01       -0.57      0.98 o
  -5  -8   4        1.50        2.77      0.98 o
  -4  -8   4       25.14       25.78      1.55 o
  -3  -8   4       52.07       52.70      2.20 o
  -2  -8   4        0.00        0.24      1.06 o
  -1  -8   4        0.92        0.98      1.63 o
   0  -8   4        0.04       -0.65      1.63 o
  -7  -7   4        0.13       -0.90      0.90 o
  -6  -7   4        3.12        0.65      0.98 o
  -5  -7   4        0.11        1.79      0.98 o
  -4  -7   4       12.31       10.93      1.22 o
  -2  -7   4        1.78        1.66      2.53 o
  -1  -7   4        3.77        4.15      0.85 o
   0  -7   4        0.73        1.14      1.63 o
   1  -7   4        3.07        3.18      1.71 o
   2  -7   4        0.50       -0.08      1.63 o
   3  -7   4        2.67        1.63      1.47 o
  -8  -6   4        1.64       -0.41      0.98 o
  -7  -6   4        1.80        2.28      1.06 o
  -6  -6   4        2.08        2.04      0.98 o
  -5  -6   4       16.38       16.32      1.31 o
  -4  -6   4      145.35      122.05      2.77 o
  -3  -6   4        0.15        0.70      0.90 o
  -1  -6   4        3.41        1.90      0.83 o
   0  -6   4      243.86      255.48      3.43 o
   1  -6   4      166.56      168.88      4.57 o
   2  -6   4       12.01       17.38      2.12 o
   4  -6   4        6.18        6.53      1.47 o
  -7  -5   4       12.73       11.18      1.31 o
  -6  -5   4        1.77        1.71      0.98 o
  -5  -5   4        2.10        2.69      0.98 o
  -4  -5   4       10.90        9.47      0.95 o
  -3  -5   4        2.00        1.87      0.78 o
  -2  -5   4        9.50       10.16      6.08 o
  -1  -5   4       10.06        9.63      0.92 o
   0  -5   4      675.09      733.10      7.62 o
   1  -5   4       96.45      100.42      1.96 o
   2  -5   4      279.75      311.74      6.53 o
   3  -5   4       79.76       75.55      3.18 o
   4  -5   4        8.68        8.81      1.47 o
   5  -5   4       12.36       12.07      1.63 o
  -7  -4   4       16.69       18.60      1.39 o
  -6  -4   4       45.27       47.34      1.35 o
  -5  -4   4       20.05       18.52      1.22 o
  -4  -4   4       55.51       54.27      1.19 o
  -3  -4   4       32.90       36.16      1.34 o
  -2  -4   4      383.37       -0.41      1.47 o
  -1  -4   4        2.32        2.56      0.79 o
   0  -4   4        0.14       -0.33      0.73 o
   1  -4   4       23.14       26.52      1.27 o
   2  -4   4        7.65        7.28      1.35 o
   3  -4   4       49.68       55.64      2.86 o
   4  -4   4       12.03       12.81      1.79 o
   5  -4   4       82.22       86.24      2.94 o
   6  -4   4        4.00        5.06      1.39 o
  -8  -3   4        0.29       -0.08      1.14 o
  -7  -3   4        2.76        2.28      1.14 o
  -6  -3   4       54.33       57.84      1.96 o
  -5  -3   4      299.61      306.14      3.12 o
  -4  -3   4      147.69      142.34      1.77 o
  -3  -3   4      142.51      125.05      1.57 o
  -2  -3   4      149.88      140.18      1.69 o
  -1  -3   4       54.14       63.18      1.66 o
   0  -3   4        6.21        5.03      0.42 o
   1  -3   4       36.83       41.97      0.93 o
   2  -3   4        4.49        6.34      0.57 o
   3  -3   4       44.20       42.76      1.01 o
   4  -3   4        1.07        1.31      0.71 o
   5  -3   4        0.01       -0.98      0.98 o
   6  -3   4        1.23        0.60      0.78 o
   7  -3   4       14.19       11.91      1.47 o
  -8  -2   4        0.56        1.47      1.22 o
  -7  -2   4        0.90        1.22      1.14 o
  -6  -2   4       36.12       39.08      1.88 o
  -5  -2   4      124.26      128.07      1.67 o
  -4  -2   4       15.12       14.29      0.78 o
  -3  -2   4      120.26      102.88      2.12 o
  -2  -2   4       10.15       13.74      0.61 o
  -1  -2   4       13.83       11.39      0.95 o
   0  -2   4      149.73      158.59      2.32 o
   1  -2   4     1496.76     1549.95     14.45 o
   2  -2   4       31.82       29.52      0.86 o
   3  -2   4       93.83       97.74      1.37 o
   4  -2   4       23.95       24.41      0.88 o
   5  -2   4       24.13       28.81      1.25 o
   6  -2   4        4.90        1.43      2.16 o
   7  -2   4       12.77       14.85      1.47 o
   8  -2   4        0.03        0.33      1.14 o
  -7  -1   4        5.87        8.97      1.39 o
  -6  -1   4        2.37        0.34      0.78 o
  -5  -1   4       16.84       13.89      0.94 o
  -4  -1   4        0.50        0.25      0.49 o
  -3  -1   4       19.66       19.52      0.74 o
  -2  -1   4       53.66       58.68      1.09 o
  -1  -1   4      138.12      132.52      1.90 o
   0  -1   4       66.28       61.04      1.92 o
   1  -1   4      729.21      710.76      7.03 o
   2  -1   4      177.77      178.46      1.81 o
   3  -1   4       85.74       86.91      1.26 o
   4  -1   4       28.09       29.35      0.91 o
   5  -1   4       53.80       65.18      1.20 o
   6  -1   4       10.06       10.49      0.89 o
   7  -1   4        3.66        3.02      1.14 o
   8  -1   4        0.01        0.82      1.14 o
  -7   0   4        0.17        0.33      1.06 o
  -6   0   4        4.59        5.44      0.88 o
  -5   0   4        0.59        1.41      0.74 o
  -4   0   4       44.40       34.33      1.27 o
  -3   0   4       22.70       28.23      0.87 o
  -2   0   4        2.30        4.67      0.49 o
  -1   0   4      356.97      375.37      6.77 o
   0   0   4      250.66      276.37      5.51 o
   1   0   4      617.51      617.07      4.86 o
   2   0   4       34.03       32.96      1.08 o
   3   0   4       68.79       64.16      1.18 o
   4   0   4        7.77        9.89      0.61 o
   5   0   4        0.31       -0.22      0.64 o
   6   0   4        0.33        0.57      0.50 o
   7   0   4       10.66       11.26      1.31 o
   8   0   4       14.64       15.01      1.55 o
   9   0   4       15.26       23.42      1.88 o
  -7   1   4       18.24       21.46      1.96 o
  -6   1   4        7.61        6.65      0.94 o
  -5   1   4       95.50       88.95      1.93 o
  -4   1   4        3.33        4.14      0.80 o
  -3   1   4       17.96       18.09      0.92 o
  -2   1   4        3.71        6.02      0.49 o
  -1   1   4      192.57      179.84      1.78 o
   0   1   4     1148.07     1191.59     15.14 o
   1   1   4      186.31      215.86      2.60 o
   2   1   4       67.11       76.10      1.25 o
   3   1   4        1.73        1.31      0.53 o
   4   1   4       11.21       12.24      0.62 o
   5   1   4       37.54       46.66      1.27 o
   6   1   4       63.39       79.26      1.55 o
   7   1   4        7.44        8.57      0.76 o
   8   1   4        1.19        1.39      1.14 o
   9   1   4        2.16        2.94      1.31 o
  -6   2   4       19.24       18.37      2.49 o
  -5   2   4       23.63       21.24      1.17 o
  -4   2   4       21.68       23.38      1.47 o
  -3   2   4      176.94      172.08      2.53 o
  -2   2   4        0.45        0.41      0.66 o
  -1   2   4       23.05       28.88      0.74 o
   0   2   4       39.99       43.34      0.90 o
   1   2   4        0.41       -0.18      0.49 o
   2   2   4        0.06       -0.15      0.50 o
   3   2   4        1.41        1.06      0.52 o
   4   2   4     2623.52     2664.29     28.60 o
   5   2   4       47.89       49.37      1.21 o
   6   2   4        9.17        9.13      1.14 o
   7   2   4       13.62       14.95      0.88 o
   8   2   4        8.86        9.44      0.86 o
   9   2   4       11.68       14.20      1.55 o
  -5   3   4        1.68        2.81      0.88 o
  -4   3   4       29.93       29.53      1.29 o
  -3   3   4        1.10       -0.26      0.69 o
  -2   3   4       43.69       38.94      1.27 o
  -1   3   4       80.60       71.39      1.53 o
   0   3   4       14.23       15.80      0.62 o
   1   3   4        4.82        4.77      0.93 o
   2   3   4      294.56      307.61      2.71 o
   3   3   4        0.60        0.21      0.49 o
   4   3   4       90.83       76.41      1.41 o
   5   3   4        2.55        2.23      0.82 o
   6   3   4       61.48       56.24      1.30 o
   7   3   4       28.60       29.37      1.11 o
   8   3   4        9.93       10.56      1.26 o
   9   3   4        0.31       -0.25      0.78 o
  -4   4   4        5.46        4.88      1.47 o
  -3   4   4        3.11        3.29      1.02 o
  -2   4   4       79.80       82.38      3.83 o
  -1   4   4      327.11      308.20      3.74 o
   0   4   4      757.37      701.03      7.12 o
   1   4   4       25.90       26.00      0.74 o
   2   4   4      117.79      114.51      1.35 o
   3   4   4       11.03       12.16      1.06 o
   4   4   4        0.04        0.49      0.57 o
   5   4   4       48.93       51.35      1.55 o
   6   4   4       11.23       10.27      0.78 o
   7   4   4        9.60        9.49      1.59 o
   8   4   4        1.90        1.81      0.69 o
   9   4   4        1.23        1.82      0.76 o
  10   4   4        2.78        1.31      1.14 o
  -3   5   4       23.60       23.31      1.21 o
  -2   5   4       98.93      101.02      2.07 o
  -1   5   4       79.66       78.38      1.73 o
   0   5   4        2.97        2.41      0.75 o
   1   5   4       28.62       23.04      1.03 o
   2   5   4       50.18       50.29      0.93 o
   3   5   4       92.40       98.81      1.60 o
   4   5   4      104.50      117.00      1.81 o
   5   5   4       13.78       17.24      0.86 o
   6   5   4        2.74        2.79      1.10 o
   7   5   4       22.14       23.45      1.07 o
   8   5   4        0.00       -0.38      0.65 o
   9   5   4       31.99       30.78      1.29 o
  10   5   4        2.78        2.20      1.14 o
  -2   6   4        0.47       -0.41      0.76 o
  -1   6   4        3.07        2.44      0.80 o
   0   6   4       20.46       18.13      2.12 o
   1   6   4        5.47        5.14      1.18 o
   2   6   4        0.17        0.24      0.63 o
   3   6   4        0.07       -0.49      0.53 o
   5   6   4      112.05      112.29      1.84 o
   6   6   4       14.92       14.10      0.86 o
   7   6   4        9.92        9.21      1.71 o
   8   6   4        8.16        8.23      0.90 o
   9   6   4       15.52       13.22      1.71 o
  -1   7   4       38.67       45.25      1.59 o
   0   7   4        2.75        3.79      0.84 o
   1   7   4        9.16        9.78      0.94 o
   2   7   4       13.29       12.65      1.31 o
   3   7   4      103.67      102.88      2.77 o
   4   7   4       17.46       15.04      0.86 o
   5   7   4        0.15        0.45      0.63 o
   6   7   4        0.00       -0.22      0.69 o
   7   7   4        1.38        0.53      0.69 o
   8   7   4        0.67        0.70      0.71 o
   9   7   4        0.62        0.41      0.71 o
   0   8   4        2.23        2.94      1.02 o
   1   8   4        3.99        3.10      1.14 o
   2   8   4        0.12        0.57      0.98 o
   3   8   4       63.20       58.09      2.28 o
   4   8   4       26.16       21.29      1.47 o
   5   8   4       58.04       57.84      2.28 o
   6   8   4        0.00       -0.65      0.65 o
   7   8   4       39.75       37.35      1.75 o
   8   8   4       36.72       36.14      2.04 o
   3   9   4        0.10       -0.08      1.14 o
   4   9   4        0.95        1.47      1.14 o
   5   9   4        2.77        2.28      1.22 o
   6   9   4        2.97        3.16      1.10 o
   7   9   4        0.65       -0.60      0.72 o
  -3  -9   5       15.01       13.95      1.55 o
  -2  -9   5       43.46       47.07      2.28 o
  -1  -9   5       29.26       29.53      2.69 o
  -4  -8   5        5.06        8.57      1.39 o
  -3  -8   5       55.60       66.66      2.45 o
  -2  -8   5        0.00       -1.31      1.31 o
  -1  -8   5        3.03        1.40      1.55 o
   0  -8   5        0.06        0.73      1.79 o
   1  -8   5       25.78       26.76      2.61 o
  -6  -7   5       12.08       11.59      1.31 o
  -4  -7   5       34.04       29.29      1.71 o
  -3  -7   5       39.02       38.26      1.88 o
  -2  -7   5        6.21        5.49      0.96 o
  -1  -7   5       33.25       30.98      1.46 o
   0  -7   5       31.47       37.45      1.54 o
   1  -7   5       10.62       11.59      2.12 o
   2  -7   5        1.80        1.22      1.79 o
  -7  -6   5       43.37       50.66      2.04 o
  -6  -6   5        0.04       -0.73      0.82 o
  -5  -6   5       15.83       16.24      1.31 o
  -3  -6   5       19.09       16.92      1.21 o
  -2  -6   5       92.25       83.81      2.16 o
  -1  -6   5       16.56       17.43      1.88 o
   0  -6   5       14.67       15.02      1.06 o
   1  -6   5        3.68        4.18      0.90 o
   2  -6   5       36.45       44.79      3.02 o
   3  -6   5        4.21        1.96      1.71 o
  -7  -5   5       28.16       27.41      1.63 o
  -6  -5   5        0.07        0.24      0.90 o
  -5  -5   5        6.91        4.81      1.06 o
  -4  -5   5       60.59       54.83      3.10 o
  -3  -5   5        7.16        3.08      1.63 o
  -2  -5   5        8.88        6.04      0.92 o
  -1  -5   5        0.52        0.09      0.79 o
   0  -5   5       83.68       78.13      1.85 o
   1  -5   5      196.23      211.97      3.11 o
   2  -5   5      470.67      504.60      5.66 o
   3  -5   5        3.16        4.32      1.71 o
   4  -5   5      105.39      108.10      3.83 o
   5  -5   5       24.05       24.88      1.96 o
  -6  -4   5        6.72        7.02      1.06 o
  -5  -4   5       63.78       60.62      1.96 o
  -4  -4   5       57.70       54.17      3.02 o
  -3  -4   5        2.58        1.03      1.31 o
  -2  -4   5       18.82       21.34      1.55 o
  -1  -4   5       24.03       26.05      1.33 o
   0  -4   5        0.18        0.73      0.73 o
   1  -4   5       91.45       98.80      2.53 o
   2  -4   5       47.71       48.28      1.48 o
   3  -4   5       60.04       59.22      2.49 o
   4  -4   5        0.48       -1.06      1.47 o
   5  -4   5       31.57       30.11      2.28 o
   6  -4   5        6.24        5.87      1.39 o
  -5  -3   5        6.36        6.93      1.71 o
  -3  -3   5      511.04      506.28      5.55 o
  -2  -3   5       89.36       89.80      1.90 o
  -1  -3   5        0.13        0.03      0.74 o
   0  -3   5        9.75       13.60      0.93 o
   1  -3   5        4.66        8.69      1.67 o
   2  -3   5        0.38        0.14      0.73 o
   3  -3   5       20.35       23.05      1.17 o
   4  -3   5       23.69       24.89      1.22 o
   5  -3   5        8.68        7.75      1.63 o
   6  -3   5        0.02        0.98      1.14 o
   7  -3   5       25.63       29.78      2.04 o
  -5  -2   5        8.66        7.97      0.92 o
  -4  -2   5      435.14      434.56      3.85 o
  -3  -2   5      458.39      433.14      4.76 o
  -2  -2   5      153.92      144.26      2.28 o
  -1  -2   5      177.00      163.53      2.44 o
   0  -2   5        0.23        0.08      0.74 o
   1  -2   5       49.73       55.33      2.24 o
   2  -2   5       28.17       25.83      2.04 o
   3  -2   5       33.24       33.19      1.22 o
   4  -2   5        3.48        4.09      0.78 o
   5  -2   5       80.13       85.41      1.70 o
   7  -2   5        0.65       -0.49      1.06 o
  -7  -1   5        1.21        1.06      1.06 o
  -6  -1   5       47.06       45.17      1.84 o
  -5  -1   5        7.31        8.52      0.88 o
  -4  -1   5        2.41        1.08      0.71 o
  -3  -1   5       26.85       24.89      0.88 o
  -2  -1   5        3.66        5.22      0.56 o
  -1  -1   5        0.13       -0.14      0.48 o
   0  -1   5       39.99       43.34      1.48 o
   1  -1   5      589.30      597.47      6.17 o
   2  -1   5        0.00       -0.19      0.36 o
   3  -1   5       98.63       93.17      2.10 o
   4  -1   5       63.34       66.13      1.27 o
   5  -1   5       90.33       97.05      1.44 o
   6  -1   5       30.64       33.46      1.04 o
   7  -1   5       62.98        0.49      0.90 o
  -6   0   5        0.60       -0.37      0.84 o
  -5   0   5        7.21        7.71      0.90 o
  -4   0   5       13.52       12.48      0.90 o
  -3   0   5        7.22        7.58      0.84 o
  -2   0   5       34.37       33.00      0.91 o
  -1   0   5      503.47      468.25      3.86 o
   0   0   5       62.22       68.16      3.43 o
   1   0   5       21.63       20.42      1.79 o
   2   0   5       14.75       15.17      0.75 o
   3   0   5      105.27      103.57      1.38 o
   4   0   5       23.32       23.43      1.21 o
   5   0   5        4.93        5.78      0.60 o
   6   0   5        0.12        0.21      0.56 o
   7   0   5       12.02        9.27      1.63 o
   8   0   5        1.72        1.22      1.22 o
   9   0   5        0.27       -1.14      1.22 o
  -6   1   5        9.77       10.47      1.06 o
  -5   1   5        5.01        2.05      1.59 o
  -4   1   5       52.28       37.74      1.63 o
  -3   1   5      193.37      158.80      2.38 o
  -2   1   5       55.79       57.83      1.39 o
  -1   1   5      287.58      285.86      2.57 o
   0   1   5       56.20       65.91      1.32 o
   1   1   5        0.00       -0.06      0.46 o
   2   1   5      271.54      281.93      2.55 o
   3   1   5      111.42      122.13      1.50 o
   4   1   5       51.86       59.77      1.13 o
   5   1   5        8.05        7.08      0.62 o
   6   1   5        7.74        8.12      4.04 o
   7   1   5        0.02        0.18      0.65 o
   8   1   5        1.51        1.60      0.72 o
   9   1   5        0.54       -1.06      1.14 o
  -5   2   5        1.61        1.67      0.82 o
  -4   2   5       37.40       34.32      1.35 o
  -3   2   5       37.24       34.68      1.29 o
  -2   2   5       14.66       13.48      0.88 o
  -1   2   5        0.10        0.89      0.66 o
   0   2   5      140.57      156.42      1.67 o
   1   2   5       61.34       72.58      1.12 o
   2   2   5        6.50        5.66      0.53 o
   3   2   5        8.66        8.41      0.60 o
   4   2   5       52.73       48.87      1.03 o
   5   2   5       50.24       46.99      1.22 o
   6   2   5      978.98      973.60      9.14 o
   7   2   5        1.50        1.07      0.63 o
   8   2   5        4.98        5.95      0.78 o
   9   2   5        0.63        0.61      0.76 o
  -5   3   5        0.22        1.67      0.84 o
  -4   3   5        0.29       -0.31      0.94 o
  -3   3   5       62.65       59.45      1.58 o
  -2   3   5        2.16        1.96      1.02 o
  -1   3   5        0.56        1.00      0.69 o
   0   3   5       88.13       87.60      1.64 o
   1   3   5       16.29       17.89      0.65 o
   2   3   5       34.63       33.44      0.91 o
   3   3   5       41.28       42.35      1.04 o
   5   3   5       29.75       31.72      1.12 o
   6   3   5        1.12        1.24      0.60 o
   7   3   5       21.07       20.36      0.95 o
   8   3   5       52.46       53.90      1.46 o
   9   3   5       11.89       12.06      0.95 o
  -4   4   5       62.08       64.81      1.78 o
  -3   4   5       39.66       41.97      1.55 o
  -2   4   5        4.41        3.78      0.80 o
  -1   4   5       31.82       31.37      1.27 o
   0   4   5      167.06      166.64      2.45 o
   1   4   5      253.14      241.46      4.90 o
   2   4   5       25.04       26.40      0.80 o
   4   4   5        2.52        2.76      0.63 o
   5   4   5        0.33       -0.23      0.60 o
   6   4   5        1.01        0.21      0.60 o
   7   4   5       15.35       17.39      0.95 o
   8   4   5       13.02       11.74      0.89 o
   9   4   5        1.43        2.43      1.84 o
  10   4   5        3.67        3.92      1.14 o
  -3   5   5        0.06        0.95      0.86 o
  -2   5   5        0.03       -0.36      0.74 o
  -1   5   5        3.88        4.20      0.80 o
   0   5   5      618.84      615.23      6.60 o
   1   5   5       49.53       49.65      1.38 o
   2   5   5      102.31      100.48      1.79 o
   3   5   5        0.01       -0.03      0.57 o
   4   5   5       46.78       46.91      1.20 o
   5   5   5       78.40       77.65      1.52 o
   6   5   5       42.48       44.79      1.31 o
   7   5   5        0.84        0.98      0.69 o
   8   5   5        0.02       -0.63      0.63 o
   9   5   5        4.40        3.63      0.78 o
  -2   6   5       11.10       10.54      1.06 o
  -1   6   5       12.73       14.88      1.07 o
   0   6   5       14.31       14.63      1.51 o
   1   6   5       19.01       18.50      1.01 o
   2   6   5        3.50        2.83      0.75 o
   3   6   5        0.07       -0.57      0.98 o
   4   6   5        3.02        1.76      1.39 o
   5   6   5       20.80       20.15      0.95 o
   6   6   5       29.56       30.09      1.14 o
   7   6   5        9.98       10.61      1.10 o
   8   6   5        2.32        2.62      0.74 o
   9   6   5       29.10       27.20      2.53 o
  -1   7   5        0.05        0.76      0.86 o
   0   7   5        5.13        4.98      0.89 o
   1   7   5       17.95       23.47      2.28 o
   2   7   5        0.24       -0.33      0.98 o
   3   7   5       32.02       35.33      1.88 o
   4   7   5        5.82        4.98      1.14 o
   5   7   5        0.00        0.30      0.60 o
   6   7   5        0.29       -0.27      0.65 o
   7   7   5        0.36        0.71      0.66 o
   8   7   5        4.89        6.20      1.26 o
   9   7   5        0.17        0.49      1.22 o
   0   8   5        3.18        7.10      1.55 o
   1   8   5       45.78       48.22      2.12 o
   2   8   5        2.18        0.57      1.14 o
   3   8   5       52.51       50.99      2.20 o
   5   8   5       12.49       13.14      1.47 o
   6   8   5        0.23        1.14      0.71 o
   7   8   5       14.15       16.15      1.55 o
   8   8   5        0.05       -0.40      0.71 o
   5   9   5        8.67        7.83      1.39 o
   6   9   5        0.44       -0.82      1.14 o
   7   9   5        8.30        8.57      1.14 o
  -4  -8   6        0.33        0.33      1.14 o
  -3  -8   6        2.37        1.96      1.14 o
  -2  -8   6       53.33       63.28      1.99 o
  -1  -8   6      127.74      141.52      2.73 o
   0  -8   6        7.15        7.83      2.20 o
  -5  -7   6        2.15        0.49      1.14 o
  -4  -7   6        0.04        0.65      1.14 o
  -3  -7   6        8.15       10.04      1.31 o
  -2  -7   6       37.61       36.83      1.60 o
  -1  -7   6       72.75       70.61      4.41 o
   0  -7   6        0.95        0.92      0.91 o
   1  -7   6        0.00       -0.16      1.79 o
   2  -7   6        4.15        8.00      2.12 o
  -6  -6   6       48.69       66.25      2.69 o
  -5  -6   6        0.38       -0.08      1.14 o
  -4  -6   6        0.58        0.08      0.98 o
  -3  -6   6       10.38        9.47      1.06 o
  -2  -6   6        6.41        6.35      0.99 o
  -1  -6   6        4.50        4.40      0.94 o
   0  -6   6        2.28        2.26      1.10 o
   1  -6   6        9.08       10.89      1.06 o
   2  -6   6        0.00        2.12      1.88 o
   3  -6   6        0.38        0.98      1.79 o
   4  -6   6        0.22        0.73      1.79 o
  -6  -5   6        1.69        2.69      1.31 o
  -5  -5   6        6.33        5.55      1.31 o
  -4  -5   6        2.21        1.69      0.91 o
  -3  -5   6        9.72        9.19      2.20 o
  -2  -5   6      150.04      121.52      2.35 o
  -1  -5   6        1.47        0.96      0.79 o
   0  -5   6       45.18       42.55      1.55 o
   1  -5   6        8.15        9.25      1.00 o
   2  -5   6      143.23      145.17      2.50 o
   3  -5   6      134.03      135.19      4.32 o
   4  -5   6       45.25       47.48      3.02 o
   5  -5   6        1.40        3.43      1.71 o
  -5  -4   6       10.34        9.22      1.31 o
  -4  -4   6        0.93        0.46      0.85 o
  -3  -4   6       15.79       18.60      1.22 o
  -2  -4   6       11.12        9.74      0.99 o
  -1  -4   6        4.29        2.71      0.98 o
   0  -4   6       14.08       16.69      1.06 o
   1  -4   6        1.71        2.18      0.80 o
   2  -4   6      267.41      272.87      3.60 o
   3  -4   6       88.67       90.19      1.91 o
   4  -4   6      156.17      173.70      4.81 o
   5  -4   6       33.95       30.51      2.45 o
  -5  -3   6        2.75        1.44      1.79 o
  -4  -3   6       46.41       46.10      1.57 o
  -3  -3   6       29.71       26.42      1.28 o
  -2  -3   6       91.84       89.34      2.33 o
  -1  -3   6      128.28      118.76      2.17 o
   0  -3   6      317.99      312.33      3.90 o
   1  -3   6        0.04        1.02      1.71 o
   2  -3   6        4.31        4.77      0.80 o
   3  -3   6        2.88        2.40      1.10 o
   4  -3   6        1.08        0.27      0.78 o
   5  -3   6       12.39       12.65      1.96 o
   6  -3   6       11.88       12.65      1.88 o
   7  -3   6       37.23       40.38      2.20 o
  -5  -2   6        4.53        4.24      1.63 o
  -4  -2   6       62.78       63.22      1.70 o
  -2  -2   6      295.47      281.77      3.57 o
  -1  -2   6      241.05      219.25      3.01 o
   0  -2   6      165.99      158.25      2.49 o
   1  -2   6       77.26       83.60      2.94 o
   2  -2   6        1.78        2.18      0.98 o
   3  -2   6       57.89       65.35      1.67 o
   4  -2   6        0.10       -0.16      0.72 o
   5  -2   6        6.30        7.28      1.18 o
   6  -2   6        0.69       -0.24      1.47 o
  -6  -1   6        6.30        6.28      1.71 o
  -5  -1   6        4.01        5.87      1.63 o
  -4  -1   6        7.65        6.12      1.47 o
  -3  -1   6       51.14       45.37      1.31 o
  -2  -1   6       14.49       14.14      0.92 o
  -1  -1   6       67.53       59.27      1.57 o
   0  -1   6        6.79        7.76      0.85 o
   1  -1   6        1.89        1.33      0.73 o
   2  -1   6       73.54       72.22      1.64 o
   3  -1   6      570.28      548.34      5.82 o
   4  -1   6        2.76        2.72      1.39 o
   5  -1   6        3.89        3.95      0.78 o
   6  -1   6        0.13       -0.21      0.75 o
  -6   0   6        0.82        0.57      1.63 o
  -5   0   6        0.91        0.98      1.47 o
  -4   0   6        0.34       -0.58      0.74 o
  -3   0   6       24.18       20.45      2.37 o
  -2   0   6        3.13        1.67      0.50 o
  -1   0   6       32.91       31.76      1.24 o
   0   0   6       19.01       14.57      6.00 o
   1   0   6      141.29      133.22      2.16 o
   2   0   6       35.11       34.34      2.08 o
   3   0   6      154.03      149.87      2.32 o
   4   0   6       35.45       36.18      1.32 o
   5   0   6       18.75       17.21      1.14 o
   6   0   6        3.27        3.02      0.90 o
   7   0   6       15.73       17.38      1.31 o
  -5   1   6        0.41        1.70      0.86 o
  -4   1   6        0.17        0.01      0.74 o
  -3   1   6        0.01       -0.66      0.66 o
  -2   1   6       39.87       30.28      1.51 o
  -1   1   6        1.68        0.37      0.44 o
   0   1   6        2.40        2.14      0.61 o
   1   1   6      195.13      200.27      2.56 o
   2   1   6       85.20       87.32      1.27 o
   3   1   6      148.61      132.22      1.74 o
   4   1   6        2.96        2.68      0.53 o
   5   1   6       14.46       15.20      0.70 o
   6   1   6        7.73        9.24      0.78 o
   7   1   6        1.63        2.00      0.66 o
   8   1   6        0.44        0.60      0.65 o
  -5   2   6       19.53       19.93      1.17 o
  -4   2   6        2.01        0.61      1.43 o
  -3   2   6       70.96       59.36      1.57 o
  -2   2   6        0.02       -0.69      0.69 o
  -1   2   6        6.69        5.17      0.76 o
   0   2   6        0.69        0.47      0.47 o
   1   2   6      100.87       89.70      1.25 o
   2   2   6      291.87      323.30      2.90 o
   3   2   6       90.90       97.81      1.38 o
   4   2   6        3.94        4.83      0.55 o
   5   2   6        0.37        0.69      0.58 o
   6   2   6        1.02        0.29      0.63 o
   7   2   6       14.67       15.34      1.22 o
   8   2   6       85.69       84.85      1.75 o
   9   2   6        0.17       -0.74      0.74 o
  -4   3   6       18.20       18.87      1.20 o
  -3   3   6       32.02       30.48      1.29 o
  -2   3   6        8.69        9.20      1.71 o
  -1   3   6      146.48      138.04      2.21 o
   0   3   6        0.22       -0.05      0.69 o
   1   3   6        6.02        7.43      0.57 o
   2   3   6       34.08       33.07      0.91 o
   3   3   6        3.84        3.69      0.55 o
   4   3   6        0.22        0.78      0.61 o
   5   3   6        0.76        1.06      0.63 o
   7   3   6       17.10       16.14      0.87 o
   8   3   6        7.07        7.16      0.84 o
   9   3   6        8.45       10.32      0.98 o
  10   3   6        6.48        4.98      1.22 o
  -3   4   6        8.48        9.01      0.98 o
  -2   4   6       35.73       36.63      1.38 o
  -1   4   6        5.94        5.99      0.82 o
   0   4   6       30.61       27.53      1.18 o
   1   4   6       43.77       40.44      1.29 o
   2   4   6       15.53       18.70      0.70 o
   3   4   6       14.61       15.09      1.39 o
   4   4   6       33.93       33.62      1.09 o
   5   4   6        0.05        0.00      0.82 o
   6   4   6       26.86       27.45      1.11 o
   7   4   6        0.08       -0.45      0.63 o
   8   4   6       11.75       11.02      0.98 o
   9   4   6        7.94        9.38      0.92 o
  -2   5   6        1.63        1.01      0.80 o
  -1   5   6        0.02       -0.70      0.74 o
   0   5   6       34.42       35.85      1.32 o
   1   5   6      156.37      138.92      3.10 o
   2   5   6      524.80      551.74      5.93 o
   3   5   6        1.53        0.83      0.65 o
   4   5   6       60.31       58.99      1.31 o
   5   5   6        1.28        1.28      0.63 o
   6   5   6        1.19        2.20      0.66 o
   7   5   6       24.02       24.32      1.07 o
   8   5   6        0.15       -0.56      0.69 o
   9   5   6        0.87        0.47      0.69 o
  -1   6   6       25.62       24.27      1.39 o
   0   6   6       30.09       31.90      1.32 o
   1   6   6       23.18       22.83      1.11 o
   2   6   6        1.20        0.41      0.72 o
   3   6   6       12.78       12.48      1.31 o
   4   6   6        8.60        8.75      0.78 o
   5   6   6       20.02       20.82      0.98 o
   6   6   6       26.28       28.77      1.14 o
   7   6   6        2.78        2.60      0.82 o
   8   6   6        6.93        5.61      0.82 o
   9   6   6        2.14        1.68      0.74 o
   0   7   6        0.03       -0.29      0.82 o
   1   7   6        0.96        1.06      0.80 o
   2   7   6        6.99        6.61      1.22 o
   3   7   6        0.45       -0.57      1.06 o
   4   7   6        0.99        0.73      0.98 o
   5   7   6        0.14        0.92      0.66 o
   6   7   6        1.05        0.76      0.66 o
   7   7   6       18.60       18.74      1.00 o
   8   7   6        4.65        5.42      0.82 o
   2   8   6        1.64        2.12      1.14 o
   3   8   6        0.04       -0.33      1.14 o
   5   8   6       43.87       40.79      2.12 o
   6   8   6       12.87       12.73      1.06 o
   7   8   6        0.56        0.71      0.72 o
   8   8   6        0.06       -0.90      0.90 o
  -2  -8   7        0.48       -0.08      1.01 o
  -1  -8   7       19.39       21.83      1.52 o
  -4  -7   7        0.31       -1.06      1.06 o
  -3  -7   7        7.07        3.18      1.22 o
  -2  -7   7        1.45        2.48      1.01 o
  -1  -7   7       25.57       31.31      1.55 o
   0  -7   7        2.57        3.62      1.11 o
   1  -7   7        6.87        5.95      1.06 o
  -5  -6   7        5.00        6.36      1.31 o
  -4  -6   7       27.09       28.39      1.79 o
  -3  -6   7       27.99       31.39      1.57 o
  -2  -6   7       21.06       19.60      1.39 o
  -1  -6   7       20.89       20.17      1.96 o
   0  -6   7        5.69        4.84      1.51 o
   1  -6   7       23.70       26.11      3.22 o
   2  -6   7       10.11       11.61      1.13 o
   3  -6   7        1.26        1.31      1.96 o
  -6  -5   7        5.14        8.32      1.47 o
  -5  -5   7       90.88      104.18      2.94 o
  -4  -5   7        0.19       -0.87      0.87 o
  -3  -5   7       23.94       25.89      1.39 o
  -2  -5   7        0.96        0.71      2.00 o
  -1  -5   7       15.58       13.56      1.12 o
   0  -5   7       90.26       81.13      2.00 o
   1  -5   7        6.01        4.94      0.94 o
   2  -5   7       20.12       20.96      1.21 o
   3  -5   7        7.23        6.58      1.39 o
   4  -5   7       22.65       22.84      2.53 o
  -5  -4   7       43.23       46.18      2.04 o
  -4  -4   7        3.41        2.89      0.99 o
  -3  -4   7        8.59        8.19      1.01 o
  -2  -4   7       37.16       29.91      1.43 o
  -1  -4   7        2.07        1.96      1.47 o
   0  -4   7       10.86       11.03      1.01 o
   1  -4   7        0.29       -0.11      0.80 o
   2  -4   7       25.33       25.02      1.26 o
   3  -4   7       66.33       61.95      1.68 o
   4  -4   7      227.80      234.49      3.38 o
   5  -4   7       12.48       12.73      2.12 o
   6  -4   7       70.20       68.29      3.35 o
  -5  -3   7        4.25        3.43      2.04 o
  -4  -3   7        8.39        8.16      1.00 o
  -3  -3   7       51.02       51.84      3.06 o
  -2  -3   7       41.65       39.93      1.48 o
  -1  -3   7        2.70        2.80      0.86 o
   0  -3   7        0.40        0.19      0.94 o
   1  -3   7        3.06        3.38      0.80 o
   2  -3   7       12.36       14.34      2.16 o
   3  -3   7       35.10       33.83      1.37 o
   4  -3   7        8.63        9.59      0.99 o
   5  -3   7        9.53        9.90      0.99 o
   6  -3   7        0.23        1.31      1.71 o
  -5  -2   7       23.30       28.55      2.53 o
  -4  -2   7       10.62       13.22      1.96 o
  -3  -2   7        4.98        4.02      4.36 o
  -2  -2   7      173.80      168.82      2.66 o
  -1  -2   7      486.80      457.03      5.19 o
   0  -2   7       15.61       13.49      1.00 o
   1  -2   7       14.75       13.07      1.00 o
   2  -2   7       14.42       13.28      1.00 o
   3  -2   7       13.57       15.42      1.00 o
   4  -2   7        0.94       -0.37      0.78 o
   5  -2   7       15.81       16.28      1.04 o
   6  -2   7        7.78        7.23      0.92 o
  -6  -1   7        9.26       13.54      2.20 o
  -5  -1   7        1.02        3.18      1.71 o
  -4  -1   7        0.05        0.73      1.55 o
  -3  -1   7        0.30        2.69      1.71 o
  -2  -1   7      352.08      345.02      4.16 o
  -1  -1   7      295.66      277.71      3.51 o
   0  -1   7      107.50       97.72      1.90 o
   1  -1   7       71.72       66.56      1.66 o
   2  -1   7        2.45        1.14      0.73 o
   3  -1   7       11.56       15.66      1.31 o
   4  -1   7       26.03       23.02      1.16 o
   5  -1   7       33.65       31.52      1.28 o
   6  -1   7        0.02       -0.71      0.71 o
   7  -1   7       12.88       16.97      1.39 o
  -5   0   7        6.85        8.40      1.79 o
  -4   0   7       70.96       64.04      2.86 o
  -3   0   7       11.71       11.59      1.63 o
  -2   0   7        0.17       -0.98      1.31 o
  -1   0   7       25.87       23.93      2.20 o
   0   0   7        1.47        1.31      1.14 o
   1   0   7        0.41        0.76      0.73 o
   2   0   7       15.03       17.57      0.99 o
   3   0   7       79.74       82.52      1.76 o
   4   0   7        0.69       -0.57      0.71 o
   5   0   7       33.88       34.86      1.37 o
   6   0   7       34.57       36.96      1.63 o
   7   0   7       27.43       29.13      1.63 o
  -4   1   7        1.50        2.45      1.47 o
  -3   1   7        3.35        0.82      1.31 o
  -2   1   7       11.34        9.87      1.47 o
  -1   1   7        9.91        8.89      1.39 o
   0   1   7       11.37       11.11      1.14 o
   1   1   7      126.81      123.93      2.05 o
   2   1   7       22.31       23.15      1.13 o
   3   1   7        0.36        0.73      0.78 o
   4   1   7       17.05       17.47      1.03 o
   5   1   7       36.10       31.98      2.61 o
   6   1   7        1.97        2.12      0.90 o
   7   1   7        0.68       -0.08      0.90 o
   8   1   7        0.01        1.14      0.98 o
  -4   2   7       18.09       23.17      2.12 o
  -3   2   7        5.59        4.32      1.47 o
  -2   2   7       42.96       33.37      2.41 o
  -1   2   7      161.06      146.99      2.94 o
   0   2   7       34.34       34.12      1.19 o
   1   2   7      126.02      120.94      1.92 o
   2   2   7        9.29       10.61      0.98 o
   3   2   7        7.76        6.81      0.83 o
   4   2   7      112.83      122.86      2.11 o
   5   2   7       31.87       32.47      1.47 o
   6   2   7       15.11       13.54      1.22 o
   7   2   7        3.91        3.67      0.98 o
   8   2   7        6.13        7.34      1.14 o
   9   2   7        0.41       -0.65      0.90 o
  -4   3   7        1.81        2.45      1.06 o
  -3   3   7        9.11       12.09      1.31 o
  -2   3   7       45.68       47.58      1.55 o
  -1   3   7       47.75       48.23      1.59 o
   0   3   7        5.99        5.62      0.94 o
   1   3   7        8.52        9.22      0.80 o
   2   3   7       31.28       36.07      0.97 o
   3   3   7       27.30       29.50      0.92 o
   4   3   7        0.01       -0.65      0.90 o
   5   3   7        2.37        2.66      0.63 o
   6   3   7       17.21       18.76      0.89 o
   7   3   7       13.54       11.42      1.22 o
   8   3   7      278.08      262.93      3.37 o
   9   3   7        4.20        3.67      1.14 o
  -3   4   7        1.89        1.63      1.06 o
  -2   4   7        0.04        0.02      0.78 o
  -1   4   7       17.48       16.72      1.06 o
   0   4   7        7.22        9.45      0.92 o
   1   4   7        0.00       -0.42      0.66 o
   2   4   7       65.11       64.48      1.51 o
   3   4   7       14.23       11.40      6.32 o
   4   4   7        2.59        2.58      0.66 o
   5   4   7        6.59        5.60      3.92 o
   6   4   7        0.01       -0.43      0.60 o
   7   4   7        7.59        9.93      1.51 o
   8   4   7        0.02       -0.42      0.78 o
   9   4   7        4.57        4.78      0.84 o
  -2   5   7       56.74       60.54      2.28 o
  -1   5   7       42.16       46.76      1.61 o
   0   5   7        0.03       -0.71      0.71 o
   1   5   7        4.85        6.23      1.35 o
   2   5   7       59.63       67.39      1.66 o
   3   5   7      144.53      161.78      3.43 o
   4   5   7       75.43       82.78      1.58 o
   5   5   7        9.00        9.19      0.98 o
   6   5   7        0.74        0.70      0.66 o
   7   5   7        0.03        0.43      0.66 o
   8   5   7        0.14        0.93      0.72 o
   9   5   7        4.61        4.48      0.84 o
  -1   6   7        0.06       -0.49      1.06 o
   0   6   7        0.04        1.14      0.76 o
   1   6   7        2.05        2.83      0.82 o
   2   6   7      246.68      253.49      4.73 o
   3   6   7       31.52       32.72      1.96 o
   4   6   7       53.38       56.78      2.28 o
   5   6   7        1.29        0.33      1.02 o
   6   6   7       11.75       11.52      0.92 o
   7   6   7       32.69       32.57      2.24 o
   8   6   7       20.51       22.94      1.14 o
   9   6   7        0.17       -0.65      1.06 o
   1   7   7       18.98       16.64      1.47 o
   2   7   7       10.36       12.65      1.39 o
   3   7   7        3.15        4.41      1.22 o
   4   7   7        1.51        1.47      1.14 o
   5   7   7        1.94        1.14      1.14 o
   6   7   7        0.00        0.47      0.66 o
   7   7   7        5.38        5.35      0.82 o
   8   7   7        7.74        6.83      1.18 o
   3   8   7       27.16       29.78      1.96 o
   5   8   7        7.12        9.30      1.47 o
   6   8   7        2.55        2.77      1.31 o
   7   8   7        2.62        2.94      0.98 o
  -2  -7   8        0.04        0.19      1.02 o
  -1  -7   8        2.78        3.54      1.10 o
   0  -7   8       38.13       45.79      1.87 o
   1  -7   8       71.92       76.85      2.61 o
  -4  -6   8        0.02        0.41      1.14 o
  -3  -6   8        0.71        0.99      1.14 o
  -2  -6   8        0.14        0.36      0.94 o
  -1  -6   8       10.83       11.94      2.94 o
   0  -6   8       32.20       29.82      1.58 o
   1  -6   8       52.69       50.68      1.83 o
   2  -6   8        1.36       -0.28      0.94 o
  -5  -5   8        0.82        0.00      1.22 o
  -4  -5   8       50.01       62.47      2.03 o
  -3  -5   8        6.30        9.12      1.13 o
  -2  -5   8        0.15        0.39      2.65 o
  -1  -5   8       27.06       28.08      3.75 o
   0  -5   8        0.75        0.54      1.31 o
   1  -5   8        0.60        0.54      1.31 o
   2  -5   8       10.81       10.68      2.28 o
   3  -5   8        8.86       10.56      1.13 o
   4  -5   8        0.01       -0.16      1.96 o
  -4  -4   8        1.40        1.75      1.35 o
  -3  -4   8       13.19       12.54      1.14 o
  -2  -4   8        0.43        0.95      0.88 o
  -1  -4   8        1.58        0.77      1.14 o
   0  -4   8       92.69       79.15      1.95 o
   1  -4   8        5.04        6.21      0.94 o
   2  -4   8       41.17       36.02      1.48 o
   3  -4   8        6.44        7.13      0.93 o
   4  -4   8       53.10       56.25      2.00 o
   5  -4   8       67.55       72.04      3.59 o
  -5  -3   8        6.49       10.20      2.45 o
  -4  -3   8       13.19       14.54      1.14 o
  -3  -3   8        2.77        3.22      0.98 o
  -2  -3   8        6.33        6.83      0.95 o
  -1  -3   8       28.53       31.33      2.57 o
   0  -3   8        6.32        6.49      0.93 o
   1  -3   8        6.86        5.10      0.88 o
   2  -3   8        2.54        2.32      0.82 o
   3  -3   8        3.90        3.89      0.93 o
   4  -3   8       58.43       62.09      1.92 o
   5  -3   8       52.33       54.06      1.72 o
   6  -3   8       58.46       60.45      3.35 o
  -5  -2   8       20.31       24.72      2.61 o
  -4  -2   8       19.44       21.95      2.53 o
  -3  -2   8        1.86        0.52      0.74 o
  -2  -2   8       31.95       34.26      1.43 o
  -1  -2   8       32.35       34.23      1.37 o
   0  -2   8       80.04       75.51      2.33 o
   1  -2   8      184.68      176.28      2.79 o
   2  -2   8      128.46      125.92      2.31 o
   3  -2   8        0.01       -0.39      0.74 o
   4  -2   8        2.75        2.12      0.86 o
   5  -2   8        1.04        0.39      0.86 o
   6  -2   8        0.01       -0.47      0.90 o
  -5  -1   8        1.90        5.96      2.37 o
  -4  -1   8        7.53       14.03      2.37 o
  -3  -1   8        3.52        3.51      1.71 o
  -2  -1   8       41.78       32.70      1.31 o
  -1  -1   8       83.88       72.12      1.73 o
   0  -1   8      281.24      267.14      4.77 o
   1  -1   8      211.58      199.81      2.93 o
   2  -1   8      104.03      101.34      2.04 o
   3  -1   8       56.25       54.05      1.63 o
   4  -1   8        0.03       -0.12      0.79 o
   5  -1   8       31.53       32.06      1.34 o
   6  -1   8        1.67        0.52      0.78 o
   7  -1   8        0.02        0.16      0.90 o
  -4   0   8       13.67       15.42      2.12 o
  -3   0   8        2.36        4.08      1.63 o
  -2   0   8        1.69        2.04      1.63 o
  -1   0   8        7.15        7.59      0.84 o
   0   0   8       10.93        9.61      0.87 o
   1   0   8       16.46       15.30      0.99 o
   2   0   8        1.87        1.93      0.79 o
   3   0   8        6.45        6.04      0.85 o
   4   0   8       28.99       26.27      1.27 o
   5   0   8      134.35      130.62      2.94 o
   6   0   8        0.24        0.00      0.90 o
   7   0   8        0.34        0.73      0.98 o
   8   0   8        1.47        0.98      1.06 o
  -4   1   8        1.54        2.04      1.71 o
  -3   1   8        3.40        4.08      1.63 o
  -2   1   8        0.15       -0.16      1.31 o
  -1   1   8       27.24       22.68      1.96 o
   0   1   8        7.98        6.00      0.79 o
   1   1   8       24.14       22.07      1.14 o
   2   1   8        1.53        3.16      0.79 o
   3   1   8       47.15       46.70      1.51 o
   4   1   8       10.82       13.13      0.98 o
   5   1   8       19.05       14.93      1.14 o
   6   1   8        4.60        1.39      0.98 o
   7   1   8        2.98        3.35      1.06 o
   8   1   8        0.57       -0.65      0.98 o
   9   1   8        3.01        2.94      1.14 o
  -3   2   8        2.43        3.67      1.47 o
  -2   2   8        2.34        2.77      1.39 o
  -1   2   8        0.48       -0.82      1.22 o
   0   2   8       41.85       32.72      2.20 o
   1   2   8       17.99       16.66      1.18 o
   2   2   8        6.05        6.84      0.84 o
   3   2   8       61.52       63.07      4.77 o
   4   2   8       25.31       26.94      2.57 o
   5   2   8       28.33       26.35      1.47 o
   6   2   8       12.41       13.22      1.22 o
   7   2   8        4.23        3.51      1.06 o
   8   2   8        5.22        5.71      1.14 o
   9   2   8        1.94        4.24      1.14 o
  -2   3   8        0.00       -1.06      1.31 o
  -1   3   8       24.73       22.52      1.96 o
   0   3   8        5.49        3.67      1.31 o
   1   3   8        0.33       -1.22      1.22 o
   2   3   8        0.13       -0.09      0.90 o
   3   3   8       23.28       21.96      1.17 o
   4   3   8       70.64       75.06      2.12 o
   5   3   8       27.93       27.90      1.55 o
   6   3   8        0.28        0.08      0.90 o
   7   3   8        0.26        0.00      0.90 o
   8   3   8        0.65        1.55      0.98 o
   9   3   8        6.61        6.20      1.14 o
  -1   4   8       20.31       22.27      2.04 o
   0   4   8        1.16        0.57      1.31 o
   1   4   8       62.42       55.15      2.37 o
   2   4   8        1.58        0.24      1.31 o
   3   4   8        1.50        2.06      0.94 o
   4   4   8       22.81       24.39      1.47 o
   5   4   8        2.80        3.43      0.98 o
   6   4   8        0.73        0.57      0.90 o
   7   4   8        0.03       -0.16      0.90 o
   8   4   8       58.48       53.93      2.12 o
  -1   5   8        8.66       12.81      1.10 o
   0   5   8       31.07       35.12      1.47 o
   1   5   8        8.96        9.77      0.92 o
   2   5   8        9.93        9.30      1.84 o
   3   5   8       12.04       14.28      1.31 o
   4   5   8        9.11        3.05      2.69 o
   5   5   8       15.66       18.93      1.31 o
   6   5   8        0.02       -0.16      0.63 o
   7   5   8        0.11        0.39      0.69 o
   8   5   8        8.51        9.46      1.22 o
   0   6   8        0.16        0.75      0.86 o
   1   6   8        0.07       -0.35      0.80 o
   2   6   8        9.25       11.59      1.31 o
   3   6   8       45.65       51.40      2.20 o
   4   6   8      234.38      271.84      5.06 o
   5   6   8        0.79        0.90      0.69 o
   6   6   8       31.37       38.51      1.79 o
   7   6   8        0.01       -0.17      0.94 o
   8   6   8        1.23        1.29      0.78 o
   2   7   8        4.43        7.83      1.39 o
   3   7   8        2.41        1.55      1.22 o
   4   7   8        0.01       -0.82      1.14 o
   5   7   8        2.93        2.04      1.22 o
   6   7   8        0.67        0.51      0.72 o
   7   7   8        2.65        1.54      0.78 o
  -3  -6   9        3.00        3.75      2.53 o
  -2  -6   9        2.08        4.65      2.45 o
  -1  -6   9        3.07        2.20      1.03 o
   0  -6   9        0.14       -0.22      0.96 o
   1  -6   9        6.94        7.29      1.15 o
   2  -6   9        5.63        5.71      1.31 o
  -4  -5   9        4.03        4.65      2.45 o
  -3  -5   9        2.39        2.59      1.08 o
  -2  -5   9       35.60       42.63      2.04 o
  -1  -5   9       11.19       10.75      1.16 o
   0  -5   9        6.13        4.26      1.01 o
   1  -5   9        3.56        3.01      0.96 o
   2  -5   9        2.05        0.50      0.93 o
   3  -5   9        9.76       11.77      1.22 o
  -4  -4   9        0.67       -0.60      1.01 o
  -3  -4   9      114.72      124.91      2.67 o
  -2  -4   9        0.20       -0.11      0.88 o
  -1  -4   9       17.83       22.14      2.20 o
   0  -4   9        3.04        2.96      0.95 o
   1  -4   9        6.48        6.02      1.14 o
   2  -4   9       51.03       50.97      1.74 o
   3  -4   9        0.29        0.49      0.88 o
   4  -4   9       16.73       14.98      1.21 o
  -4  -3   9        2.47        2.12      2.28 o
  -3  -3   9       42.04       47.64      1.75 o
  -2  -3   9       10.11       10.03      1.09 o
  -1  -3   9        4.68        4.16      0.94 o
   0  -3   9       13.32       11.33      1.07 o
   1  -3   9        0.04       -0.28      0.81 o
   2  -3   9        7.37        7.13      1.06 o
   3  -3   9        1.85        2.72      0.88 o
   4  -3   9        8.12        5.40      1.00 o
   5  -3   9       15.15       14.08      1.19 o
   6  -3   9       72.24       77.02      3.83 o
  -4  -2   9        8.37       11.91      2.45 o
  -3  -2   9        7.85        6.12      2.20 o
  -2  -2   9        3.67        4.07      0.93 o
  -1  -2   9       17.27       15.87      1.13 o
   0  -2   9       17.09       16.81      1.14 o
   1  -2   9        4.34        2.71      0.87 o
   2  -2   9        4.61        4.15      0.88 o
   3  -2   9        3.55        2.32      0.81 o
   4  -2   9       14.87       14.71      1.12 o
   5  -2   9       10.60       11.32      2.45 o
   6  -2   9        0.98       -0.13      0.86 o
  -3  -1   9       19.56       21.95      2.37 o
  -2  -1   9       15.37       15.83      2.28 o
  -1  -1   9        1.81        2.60      0.81 o
   0  -1   9       83.91       81.78      1.87 o
   1  -1   9      246.30      239.89      3.42 o
   2  -1   9        2.14        2.70      0.86 o
   3  -1   9       26.75       25.56      1.39 o
   4  -1   9       14.13       14.31      1.55 o
   5  -1   9       17.04       16.25      1.12 o
   6  -1   9        0.17        0.82      0.90 o
   7  -1   9        9.34        9.22      1.31 o
  -3   0   9        5.72        8.08      2.20 o
  -2   0   9        0.55        1.63      1.63 o
  -1   0   9        4.38        7.42      1.88 o
   0   0   9      148.49      140.02      2.41 o
   1   0   9      107.54      109.30      2.16 o
   2   0   9       58.44       55.12      1.59 o
   3   0   9       18.84       17.63      1.71 o
   4   0   9        3.43        3.54      0.88 o
   5   0   9        1.21        0.93      0.79 o
   6   0   9       15.34       13.71      1.31 o
   7   0   9       18.40       15.34      1.39 o
   8   0   9        0.81        0.98      1.06 o
  -2   1   9       49.70       47.16      2.77 o
  -1   1   9        3.48        3.10      1.79 o
   0   1   9        0.16        0.82      1.55 o
   1   1   9       24.23       23.28      1.17 o
   2   1   9        1.00        1.71      0.84 o
   3   1   9        0.43        0.48      0.82 o
   4   1   9        3.36        3.35      0.84 o
   5   1   9        8.73        8.57      1.06 o
   6   1   9        0.35        1.47      0.90 o
   7   1   9        6.19        5.63      1.14 o
   8   1   9       10.38       10.04      1.31 o
  -2   2   9        3.27        3.59      1.63 o
  -1   2   9        0.35       -1.39      1.39 o
   0   2   9        4.15        4.16      1.55 o
   1   2   9        7.62        5.79      1.55 o
   2   2   9        5.96        6.61      0.90 o
   3   2   9       10.98       12.03      0.98 o
   4   2   9        4.24        3.31      0.85 o
   5   2   9        0.91       -0.90      0.90 o
   6   2   9       10.92       10.44      1.22 o
   7   2   9       10.36       10.61      1.31 o
   8   2   9        0.07       -0.57      0.98 o
  -1   3   9        3.78        3.83      1.63 o
   0   3   9       21.15       15.99      1.88 o
   1   3   9       70.78       64.62      2.86 o
   2   3   9        8.38        8.65      1.71 o
   3   3   9       37.68       38.87      1.43 o
   4   3   9        0.87       -0.08      0.90 o
   5   3   9        4.44        3.75      1.06 o
   6   3   9       47.85       53.68      2.04 o
   7   3   9        9.56        9.22      1.22 o
   8   3   9        3.10        2.61      1.06 o
   0   4   9       29.59       29.62      2.20 o
   1   4   9       32.43       33.45      2.28 o
   2   4   9        1.01        0.00      1.39 o
   4   4   9        5.19        5.47      1.06 o
   5   4   9       11.96       12.40      1.31 o
   6   4   9        0.09        1.39      0.98 o
   7   4   9        0.81        0.41      0.98 o
   8   4   9        5.78        7.10      1.14 o
   0   5   9        0.00       -1.06      1.39 o
   1   5   9        1.42        2.86      1.47 o
   5   5   9        8.28       10.12      1.22 o
   6   5   9        0.00        0.49      0.98 o
   7   5   9        0.43        1.47      0.98 o
   1   6   9       25.30       24.88      2.20 o
   6   6   9       62.62       68.29      2.28 o
   7   6   9        1.43        0.57      0.98 o
   4   7   9       65.17       80.69      2.94 o
   0  -5  10        1.27        0.20      1.22 o
   1  -5  10        4.79        4.65      1.22 o
  -2  -4  10       31.83       37.16      1.68 o
  -1  -4  10       16.90       22.89      2.41 o
   0  -4  10        0.86        0.50      0.89 o
   1  -4  10       27.70       26.41      1.42 o
   2  -4  10        0.25        0.02      0.89 o
   3  -4  10        0.00       -0.22      1.06 o
   4  -4  10       10.42       10.69      1.47 o
  -3  -3  10       59.72       63.31      2.37 o
  -2  -3  10        1.35        1.46      1.01 o
  -1  -3  10       16.26       19.21      1.29 o
   0  -3  10        0.53        0.49      0.82 o
   1  -3  10        0.00       -0.18      0.94 o
   2  -3  10       36.73       33.24      1.63 o
   3  -3  10        5.72        5.72      1.02 o
   4  -3  10       21.91       23.77      1.40 o
   5  -3  10        1.79        1.25      0.96 o
  -2  -2  10       10.62       12.85      2.57 o
  -1  -2  10        0.10       -0.85      1.14 o
   0  -2  10        7.16        7.21      1.01 o
   1  -2  10       21.07       20.89      1.43 o
   2  -2  10        1.88       -0.05      0.86 o
   3  -2  10        4.43        4.67      0.95 o
   4  -2  10        0.28       -0.47      0.81 o
   5  -2  10        0.59       -0.47      0.92 o
   6  -2  10        7.23        7.24      1.13 o
  -2  -1  10       24.63       26.68      2.77 o
  -1  -1  10       10.71       10.87      1.07 o
   0  -1  10       16.78       17.90      2.37 o
   1  -1  10       23.94       20.89      1.21 o
   2  -1  10       34.87       33.80      1.46 o
   3  -1  10      122.83      124.50      4.49 o
   4  -1  10       23.38       23.71      1.27 o
   5  -1  10        0.58        0.76      0.88 o
   6  -1  10        0.26       -0.33      0.98 o
  -2   0  10       12.93       15.83      2.37 o
  -1   0  10        1.45        0.16      1.79 o
   0   0  10       18.85       18.03      1.19 o
   1   0  10       14.71       11.37      1.14 o
   2   0  10      159.86      156.65      2.75 o
   3   0  10      107.17      111.94      2.86 o
   4   0  10       56.87       58.78      1.85 o
   5   0  10       26.47       26.84      1.38 o
   6   0  10        0.78       -0.08      0.90 o
   7   0  10       10.83       11.10      1.39 o
  -1   1  10        0.02       -0.65      1.63 o
   0   1  10       12.09       10.85      2.12 o
   1   1  10        0.15       -0.34      0.79 o
   2   1  10        5.84        6.67      0.92 o
   3   1  10        4.14        3.19      1.14 o
   4   1  10        0.72       -0.79      0.79 o
   5   1  10        4.21        4.90      1.06 o
   6   1  10        8.79        5.38      1.14 o
   7   1  10       29.80       28.07      1.79 o
  -1   2  10       16.61       24.88      2.61 o
   0   2  10        0.58        0.90      1.63 o
   1   2  10       17.60       15.75      2.12 o
   2   2  10        6.10        7.67      0.99 o
   3   2  10       14.08       13.51      1.39 o
   4   2  10        0.00       -0.65      0.90 o
   5   2  10        7.95        9.87      1.31 o
   6   2  10        2.73        3.83      1.06 o
   7   2  10        0.91       -0.82      0.98 o
   0   3  10        5.69        8.65      1.96 o
   1   3  10        1.19        0.24      1.63 o
   2   3  10       29.34       25.29      2.37 o
   3   3  10       20.60       25.13      1.31 o
   4   3  10        4.15        4.41      1.06 o
   5   3  10       16.59       16.24      1.39 o
   6   3  10        5.27        5.14      1.14 o
   7   3  10        3.86        5.30      1.14 o
   1   4  10        3.56        3.83      1.71 o
   2   4  10        8.84        7.75      1.88 o
   4   4  10        0.02       -0.98      0.98 o
   5   4  10        3.79        4.65      1.14 o
   6   4  10       13.19       14.28      1.39 o
   7   4  10       10.23        8.97      1.31 o
   5   5  10        0.49        0.33      0.98 o
   6   5  10       14.98       19.25      1.63 o
   6   6  10        3.79        4.81      1.14 o
   0  -3  11        0.00        1.88      1.06 o
   1  -3  11        5.41        6.94      1.09 o
   2  -3  11        1.33        1.57      1.06 o
  -1  -2  11       25.56       30.43      1.79 o
   0  -2  11       12.28       12.39      1.21 o
   1  -2  11        0.36       -0.15      0.82 o
   2  -2  11        2.05        2.74      1.75 o
   3  -2  11        0.32       -0.29      0.82 o
   4  -2  11        3.05        4.04      1.26 o
   0  -1  11        0.16       -0.88      0.88 o
   1  -1  11        1.25        0.46      0.88 o
   2  -1  11        4.72        4.68      1.35 o
   3  -1  11        6.32        8.01      1.09 o
   4  -1  11        5.27        4.72      1.35 o
   5  -1  11       10.35       12.24      2.53 o
   0   0  11       17.30       18.03      2.45 o
   1   0  11        0.31        0.63      0.88 o
   2   0  11       27.16       29.33      1.51 o
   3   0  11       76.12       78.65      2.45 o
   4   0  11       15.06       19.44      1.75 o
   5   0  11       22.70       22.35      1.55 o
   0   1  11        1.40       -0.24      1.96 o
   1   1  11        3.05        5.63      2.04 o
   2   1  11       32.98       32.16      2.45 o
   3   1  11       26.84       24.87      1.38 o
   4   1  11       26.46       25.03      1.75 o
   5   1  11        3.34        1.96      1.06 o
   1   2  11        0.11       -1.55      1.79 o
   2   2  11        1.01        2.12      1.88 o
   3   2  11       14.51       14.72      1.25 o
   4   2  11        0.59        0.57      0.98 o
   5   2  11        0.75       -0.73      1.06 o
   6   2  11        0.31        0.24      0.98 o
   2   3  11        0.31       -0.57      1.88 o
   4   3  11        3.91        5.38      1.22 o
   5   3  11        0.19        1.14      1.06 o
   2   4  11        6.46        6.61      2.12 o
   5   4  11        9.58       10.04      1.39 o
   1   0  12        9.65        6.61      1.31 o
   2   0  12        9.76       11.10      1.47 o
   3   0  12       11.89        9.95      2.53 o
   4   0  12        9.59       14.11      2.77 o
   2   1  12        5.65        3.26      1.31 o
   3   1  12        1.10        0.00      1.22 o
   3   2  12        0.01       -0.95      0.96 o
 
